# Supplementary material for: Population-agnostic real-time molecular mismatch estimation using rSSO-defined HLA allele strings: minimal impact of allelic discordance with NGS
Source: Front Immunol. 2026 Mar 11;17:1781594. doi: 10.3389/fimmu.2026.1781594 (PMC13013013; doi:10.3389/fimmu.2026.1781594)
Supplement: Supplementary file 1 [file Table1.xlsx]

## Sheet: HLA Data
Supplementary Table 1. Samples of HLA-A alleles showing discordance between rSSO and NGS typing.
Pattern ID	rSSO HLA-A allele string (alleles in bold match the NGS type)	NGS type	NGS type included in rSSO string?	Pattern frequency
1	XX1-01:01/01:03/01:09/01:52/01:75/01:148/01:164/01:165/01:166/01:169/01:171/01:172/01:174/01:175/01:179N/01:180/01:185/01:186N/01:187/01:191/01:195/01:197/01:204/01:206/01:207/01:210/01:212/01:213/01:216/01:217/01:218/01:219/01:220/01:221/01:222/01:224/01:227/01:228Q/01:232/01:233/01:234/01:235/01:238/01:239/01:240N/01:241/01:242/01:243	01:03	Included	1
2	XX1-01:01/01:03/01:09/01:52/01:75/01:148/01:164/01:165/01:166/01:169/01:171/01:172/01:174/01:175/01:179N/01:180/01:185/01:186N/01:187/01:191/01:195/01:204/01:206/01:207/01:209/01:212/01:213/01:216/01:217/01:218/01:219/01:221/01:222/01:224/01:227/01:228Q/01:232/01:233/01:234/01:235/01:238/01:239/01:240N/01:241/01:242/01:243	01:03	Included	2
3	XX1-02:01/02:02/02:24/02:102/02:164/02:467/02:570/02:603/02:704/02:706/02:707/02:716/02:717/02:719/02:720/02:722/02:724/02:726/02:728/02:729/02:730/02:732/02:733/02:735/02:739/02:740/02:742/02:744/02:745/02:746/02:747/02:752/02:753/02:755/02:756/02:761/02:762/02:763/02:765/02:769/02:776/02:777/02:779/02:785/02:786/02:788N/02:789N/02:792N/02:793N/02:794/02:795/02:796N/02:799/02:803N/02:806N/02:810…	02:02	Included	1
4	XX1-02:01/02:03/02:06/02:83N/02:93/02:97/02:153/02:164/02:171/02:468/02:524/02:539/02:545/02:549/02:559/02:564/02:595/02:607/02:608N/02:610/02:612/02:620/02:627/02:629/02:645/02:648/02:649/02:656/02:659/02:660/02:661/02:663/02:665/02:675N/02:685/02:686/02:687/02:689/02:691N/02:692/02:703/02:704/02:706	02:03	Included	1
5	XX1-02:01/02:03/02:148/02:774/02:775N	02:03	Included	1
6	XX1-02:01/02:03/02:774/02:775N	02:03	Included	3
7	XX1-02:01/02:03/02:774/02:775N/02:833N	02:03	Included	1
8	XX1-02:01/02:03/02:93/02:97/02:113/02:157/02:164/02:253/02:264/02:266/02:289/02:291/02:294/02:305N/02:326/02:327/02:329/02:357/02:370/02:397/02:468/02:469/02:480/02:481/02:482/02:483/02:488/02:491/02:497/02:499/02:501N/02:502/02:509/02:510/02:511/02:516N/02:520/02:523/02:524/02:525N/02:526/02:528/02:530/02:533/02:534/02:536/02:539/02:540N/02:542/02:545/02:548/02:551/02:552/02:563/02:564/02:565/02…	02:03	Included	1
9	CHJXF-02:01/02:06/02:642/02:697/02:715N/02:718/02:725/02:727/02:737/02:759/02:760N/02:767/02:768/02:800/02:801/02:837/02:851/02:863	02:06	Included	1
10	DJJUE-02:01/02:06/02:648/02:697/02:715N/02:718/02:725/02:727/02:737/02:759/02:760N/02:767/02:768/02:800/02:801/02:837/02:851/02:863/02:878/02:888/02:936N	02:06	Included	3
11	XX1-02:01/02:06/02:09/02:43N/02:66/02:75/02:83N/02:89/02:93/02:97/02:113/02:126/02:132/02:134/02:140/02:164/02:241/02:252/02:256/02:266/02:289/02:290/02:291/02:294/02:305N/02:326/02:327/02:329/02:356N/02:357/02:397/02:411/02:428/02:446/02:455/02:468/02:469/02:481/02:482/02:483/02:488/02:491/02:493/02:497/02:501N/02:502/02:506N/02:509/02:510/02:520/02:523/02:524/02:525N/02:528/02:530/02:533/02:534…	02:06	Included	2
12	XX1-02:01/02:06/02:10/02:84/02:91/02:648/02:697/02:715N/02:718/02:725/02:727/02:737/02:759/02:760N/02:767/02:768/02:800/02:801/02:837/02:851/02:863/02:878/02:888/02:936N	02:06	Included	1
13	XX1-02:01/02:06/02:290/02:549/02:550/02:556/02:574/02:611/02:642/02:648/02:672Q/02:697	02:06	Included	2
14	XX1-02:01/02:06/02:61/02:84/02:290/02:549/02:550/02:556/02:574/02:611/02:642/02:648/02:672Q/02:697/02:715N/02:718/02:725/02:727/02:737	02:06	Included	1
15	XX1-02:01/02:06/02:648/02:697/02:715N/02:718/02:725/02:727/02:737/02:759/02:760N/02:767/02:768/02:800/02:801/02:837/02:851/02:863/02:878/02:888/02:936N	02:06	Included	1
16	XX1-02:01/02:06/02:89/02:570/02:696N/02:697/02:699/02:702/02:704/02:706/02:707/02:708/02:712/02:716/02:718/02:719/02:720/02:722/02:724/02:726/02:727/02:729/02:730/02:732/02:733/02:735/02:737/02:739/02:740/02:742/02:744/02:745/02:746/02:747/02:752/02:753/02:755/02:756/02:758/02:759/02:760N/02:761/02:762/02:763/02:765/02:767/02:768/02:769/02:776/02:777/02:779/02:785/02:786/02:788N/02:789N/02:792N/0…	02:06	Included	1
17	XX1-02:01/02:06/02:93/02:97/02:113/02:164/02:266/02:289/02:290/02:291/02:294/02:305N/02:326/02:327/02:329/02:357/02:397/02:468/02:469/02:481/02:482/02:483/02:488/02:491/02:493/02:497/02:501N/02:502/02:506N/02:509/02:510/02:520/02:523/02:524/02:525N/02:528/02:530/02:533/02:534/02:536/02:537/02:539/02:542/02:545/02:550/02:551/02:552/02:561/02:563/02:564/02:565/02:569/02:573/02:578/02:588/02:600/02:…	02:06	Included	2
18	XX1-02:01/02:06/02:93/02:97/02:113/02:164/02:266/02:289/02:290/02:291/02:294/02:305N/02:326/02:327/02:329/02:357/02:397/02:468/02:469/02:481/02:482/02:483/02:488/02:491/02:493/02:497/02:501N/02:502/02:506N/02:509/02:510/02:520/02:523/02:524/02:525N/02:528/02:530/02:533/02:534/02:536/02:537/02:539/02:542/02:545/02:550/02:551/02:552/02:561/02:563/02:564/02:565/02:569/02:573/02:578/02:588/02:600/02:…	02:06	Included	8
19	XX1-02:01/02:06/02:93/02:97/02:113/02:164/02:289/02:290/02:468/02:524/02:539/02:542/02:545/02:550/02:551/02:552/02:559/02:561/02:563/02:564/02:565/02:569/02:573/02:578/02:588/02:607/02:608N/02:610/02:613/02:618Q/02:620/02:621/02:624/02:627/02:629/02:635/02:638/02:640/02:645/02:649/02:654/02:656/02:659/02:660/02:661/02:663/02:665/02:669/02:672Q/02:673/02:674/02:675N/02:677/02:685/02:686/02:687/02:…	02:06	Included	1
20	PYYA-02:01/02:01L/02:01Q/02:07/02:09/02:15N/02:18/02:20/02:24/02:25/02:29/02:30/02:31/02:33/02:34/02:42/02:43N/02:53N/02:59/02:60/02:62/02:64/02:66/02:67/02:74/02:75/02:82N/02:83N/02:85/02:88N/02:89/02:93/02:94N/02:95/02:96/02:97/02:101/02:105/02:107/02:109/02:111/02:114/02:119/02:121/02:123/02:132/02:133/02:134/02:138/02:139/02:140/02:141/02:145/02:147/02:150/02:151/02:160/02:161/02:162/02:163/0…	02:07	Included	1
21	XX1-02:01/02:06/02:07/02:09/02:15N/02:43N/02:66/02:75/02:83N/02:89/02:93/02:97/02:113/02:132/02:134/02:140/02:157/02:164/02:241/02:252/02:256/02:265/02:266/02:289/02:291/02:294/02:305N/02:326/02:327/02:329/02:356N/02:357/02:397/02:411/02:426/02:446/02:452/02:455/02:468/02:469/02:481/02:482/02:483/02:488/02:491/02:497/02:499/02:501N/02:502/02:509/02:510/02:511/02:516N/02:520/02:523/02:524/02:525N/…	02:07	Included	1
22	XX1-02:01/02:07/02:721/02:728/02:736	02:07	Included	2
23	XX1-02:01/02:11/02:642/02:732/02:747/02:754/02:808	02:11	Included	1
24	XX1-02:01/02:17/02:110/02:570/02:657/02:704/02:706/02:707/02:716/02:719/02:720/02:722/02:724/02:726/02:728/02:729/02:730/02:733/02:735/02:736/02:739/02:740/02:742/02:744/02:745/02:752/02:753/02:755/02:756/02:761/02:762/02:763/02:765/02:769/02:776/02:779/02:786/02:788N/02:789N/02:792N/02:793N/02:794/02:795/02:796N/02:803N/02:806N/02:810/02:812/02:816/02:819/02:823/02:824/02:825	02:17	Included	1
25	XX1-02:01/02:17/02:42/02:110/02:570/02:696N/02:704/02:706/02:707/02:715N/02:716/02:719/02:720/02:722/02:724/02:725/02:726/02:728/02:729/02:730/02:733/02:735/02:736/02:739/02:740/02:742/02:744/02:745/02:752/02:753/02:755/02:756/02:761/02:762/02:763/02:765/02:769/02:776/02:779/02:786/02:788N/02:792N/02:793N/02:794/02:795Q/02:796N/02:803N/02:806N/02:810/02:811/02:812/02:816/02:819/02:823/02:824/02:8…	02:17	Included	1
26	XX1-02:01/02:01L/02:20/02:30/02:97/02:266/02:288/02:291/02:294/02:305N/02:327/02:329/02:357/02:397/02:468N/02:469/02:481/02:482/02:483/02:491/02:501N/02:504/02:525N/02:530/02:533/02:539/02:542/02:552/02:559/02:564/02:569/02:573	02:20	Included	1
27	XX1-02:01/02:22/02:704/02:706/02:707/02:716/02:719/02:720/02:722/02:724/02:726/02:729/02:730/02:733/02:735/02:739/02:740/02:742/02:744/02:745/02:752/02:753/02:755/02:756/02:761/02:762/02:763/02:765/02:769/02:776/02:779/02:786/02:788N/02:792N/02:793N/02:794/02:795Q/02:803N/02:806N/02:810/02:812/02:816/02:819/02:823/02:824/02:825/02:828/02:830/02:832N/02:834/02:839/02:844/02:846/02:847/02:852/02:85…	02:22	Included	1
28	AVPNV-02:06/02:290/02:355/02:493/02:506N/02:550/02:625	02:355	Included	1
29	XX2-02:06/02:355/02:697/02:718/02:727/02:737/02:759/02:760N/02:767/02:768/02:800/02:805Q	02:355	Included	1
30	XX1-11:01/11:02/11:265/11:270/11:272Q/11:274/11:277/11:278/11:279/11:280/11:283/11:292/11:295/11:297/11:303/11:304/11:306	11:02	Included	1
31	XX1-11:01/11:04	11:04	Included	1
32	XX2-11:01/11:29/11:32/11:100/11:120/11:154/11:163/11:173/11:174/11:179/11:180N/11:187/11:188/11:196/11:198/11:206/11:213/11:216/11:217/11:220/11:227/11:231/11:234/11:235Q/11:237/11:238N/11:239/11:244/11:246/11:251N/11:252/11:254/11:258	11:29	Included	1
33	XX1-02:01/02:89/02:690/02:702/02:704/02:706/02:707/02:712/02:716/02:719/02:720/02:722/02:724/02:726/02:728/02:729/02:730/02:733/02:735/02:739/02:740/02:742/02:744/02:745/02:752/02:753/02:755/02:756/02:758/02:761/02:762/02:763/02:765/02:769/02:776/02:779/02:786/02:788N/02:792N/02:793N/02:794/02:795Q/02:797N/02:803N/02:806N/02:810/02:812/02:816/02:819/02:823/02:824/02:825/02:828/02:830/02:832N/02:8…	02:690	Included	1
34	BRPHB-02:01/02:570/02:696N/02:704/02:706/02:707/02:715N/02:716/02:719/02:720/02:722/02:724/02:725/02:726/02:729/02:730/02:733/02:735/02:739/02:740/02:742/02:744/02:745/02:752/02:753/02:755/02:756/02:761/02:762/02:763/02:765/02:769/02:776/02:779/02:786/02:788N/02:792N/02:793N/02:794/02:795/02:796N/02:803N/02:806N/02:810/02:811/02:812/02:816/02:819/02:823/02:824/02:825	02:722	Included	1
35	XX1-23:01/23:05/23:17/23:32/23:84N/23:85/23:86/23:87/23:91N/23:93/23:94/23:95/23:101/23:103N/23:106N	23:05	Included	1
36	AUWMB-23:01/23:17/23:67/23:74/23:75/23:77	23:17	Included	1
37	AUWMK-23:01/23:17/23:67/23:68/23:74/23:75/23:77	23:17	Included	1
38	AUZAY-23:01/23:17/23:67/23:74/23:75/23:77/23:79	23:17	Included	1
39	AVGNW-23:01/23:17/23:67/23:71/23:74/23:75/23:77	23:17	Included	1
40	AVMTG-23:01/23:17/23:61/23:65/23:67/23:71/23:74/23:75/23:77/23:79	23:17	Included	1
41	BHPRS-23:01/23:17/23:67/23:74/23:75/23:77/23:84N/23:85/23:86/23:87	23:17	Included	6
42	BKDYY-23:01/23:17/23:67/23:74/23:75/23:77/23:84N/23:85/23:86/23:87/23:88	23:17	Included	1
43	BPVNT-23:01/23:17/23:84N/23:85/23:86/23:87/23:91N	23:17	Included	3
44	BPXJE-23:01/23:17/23:84N/23:85/23:86/23:87/23:90/23:91N	23:17	Included	1
45	CCKJP-23:01/23:17/23:84N/23:85/23:86/23:87/23:91N/23:93/23:94/23:95	23:17	Included	1
46	XX2-23:01/23:17/23:18/23:64/23:67/23:74/23:75/23:77	23:18	Included	1
47	AVSAS-24:02/24:03/24:33/298/350	24:03	Included	3
48	BEPPR-24:02/24:03/24:33/350/390	24:03	Included	2
49	CDHWK-24:02/24:03/24:33/24:461	24:03	Included	1
50	XX1-24:02/24:03/24:461	24:03	Included	1
51	AUKSJ-24:02/24:07/24:252N/24:294Q/24:307/24:347/24:348	24:07	Included	5
52	BG-24:02/24:07	24:07	Included	1
53	JDEJ-24:02/24:07/24:30/24:34/108/112/119	24:07	Included	1
54	XX1-24:02/24:07/24:435N/24:452/24:457	24:07	Included	1
55	XX1-24:02/24:07/24:435N/24:452/24:457/24:477/24:493	24:07	Included	1
56	WK-24:03/24:22	24:22	Included	1
57	XX1-24:02/24:03/24:33/24:461	24:33	Included	1
58	XX2-26:01/26:15/26:117/26:125/26:131/26:133/26:135/26:136	26:15	Included	1
59	XX1-26:01/26:17/26:157/26:159/26:161N/26:162/26:163/26:164/26:166Q/26:167/26:168/26:171/26:178/26:179/26:180N/26:183/26:185/26:186/26:187/26:192/26:199/26:201/26:202N/26:203	26:17	Included	1
60	XX1-26:01/26:17/26:82/104/109/113/116/117/122/123/125/126/131/133/135/136/139/141	26:17	Included	1
61	CUNCN-29:01/29:02/29:44/29:100/29:106/29:109/29:119/29:120/29:121/29:126Q/29:131/29:134/29:135/29:136/29:137/29:140	29:02	Included	4
62	CUNDR-29:01/29:02/29:44/29:100/29:106/29:109/29:119/29:120/29:121/29:126Q/29:131/29:134/29:135/29:136/29:137	29:02	Included	23
63	CUNDT-29:01/29:02/29:100/29:109/29:119/29:120/29:121/29:126Q/29:131/29:134/29:135/29:137	29:02	Included	15
64	CUVPG-29:01/29:02/29:100/29:109/29:119/29:120/29:121/29:126Q/29:131/29:134/29:135/29:137/29:140	29:02	Included	3
65	CVEMY-29:01/29:02/29:32/29:44/29:100/29:106/29:109/29:119/29:120/29:121/29:126Q/29:128/29:131/29:134/29:135/29:136/29:137/29:142	29:02	Included	3
66	CWTJB-29:01/29:02/29:44/29:100/29:109/29:119/29:120/29:121/29:126Q/29:131/29:134/29:135/29:136/29:137/29:140	29:02	Included	1
67	CXJSN-29:01/29:02/29:44/29:100/29:106/29:109/29:111/29:119/29:120/29:121/29:126Q/29:128/29:131/29:134/29:135/29:136/29:137/29:140/29:142	29:02	Included	1
68	XX1-29:01/29:02/29:100/29:109/29:119/29:120/29:121/29:126Q/29:131/29:134/29:135/29:137/29:140	29:02	Included	1
69	XX1-29:01/29:02/29:32/29:44/29:100/29:106/29:109/29:119/29:120/29:121/29:126Q/29:128/29:131/29:134/29:135/29:136/29:137/29:142	29:02	Included	2
70	XX1-29:01/29:02/29:44/29:100/29:106/29:109/29:111/29:119/29:120/29:121/29:126Q/29:128/29:131/29:134/29:135/29:136/29:137/29:140/29:142	29:02	Included	1
71	XX1-29:01/29:02/29:44/29:100/29:106/29:109/29:119/29:120/29:121/29:126Q/29:128/29:131/29:134/29:135/29:136/29:137/29:140/29:142	29:02	Included	1
72	XX1-29:01/29:02/29:44/29:100/29:106/29:109/29:119/29:120/29:121/29:126Q/29:128/29:131/29:134/29:135/29:136/29:137/29:142	29:02	Included	1
73	XX1-29:01/29:02/29:44/29:100/29:106/29:109/29:119/29:120/29:121/29:126Q/29:131/29:134/29:135/29:136/29:137/29:140	29:02	Included	1
74	XX2-29:01/29:02/29:100/29:109/29:119/29:120/29:121/29:126Q/29:131/29:134/29:135/29:137	29:02	Included	2
75	XX2-29:01/29:02/29:27/29:44/29:65/29:100/29:106/29:109/29:111/29:119/29:120/29:121/29:126Q/29:131/29:134/29:135/29:136/29:137/29:140	29:02	Included	1
76	XX1-29:02/29:11/29:44/29:64/29:72/29:73/29:75/29:85/29:88/29:93/29:94/29:95/100/102/106/109	29:11	Included	1
77	XX1-31:01/31:02/31:119/31:128/31:134/31:135/31:141N/31:143/31:147/31:148/31:149N	31:02	Included	1
78	XX1-31:01/31:02/31:119/31:128/31:134/31:135/31:141N/31:143/31:147/31:148/31:149N/31:151Q/31:152/31:153/31:155/31:156/31:157/31:158N/31:159/31:160	31:02	Included	1
79	XX1-31:01/31:06/31:09/31:88/31:119/31:128/31:129/31:134/31:135/31:137/31:141N/31:143/31:147/31:148/31:149N/31:151Q/31:152/31:153/31:155/31:156/31:157/31:158N/31:159/31:160	31:09	Included	1
80	XX1-31:01/31:15/31:119/31:128/31:134/31:135/31:141N/31:142/31:143/31:147/31:148/31:149N/31:151Q/31:152/31:153/31:155/31:156/31:157/31:160/31:161/31:162/31:163/31:165/31:167/31:172/31:175/31:177/31:178/31:181	31:15	Included	1
81	XX2-34:01/34:05/34:18/34:23	34:05	Included	1
82	XX1-68:01/68:02/68:33/68:101/68:108/68:116/68:119/68:120N/68:145/68:152/68:164/68:167/68:173/68:179/68:189/68:202/68:205N/68:207/68:208/68:210N/68:216N/68:217/68:218/68:219	68:02	Included	2
83	AC-68:01/68:03	68:03	Included	6
84	XX1-68:01/68:03	68:03	Included	1
85	XX1-68:01/68:08/68:17/68:33/68:71/68:111/68:112/68:116/68:119/68:120N/68:132/68:144/68:145/68:148Q/68:150/68:152/68:159Q/68:164/68:167/68:173	68:17	Included	1
86	XX1-68:01/68:17/68:101/68:116/68:119/68:120N/68:152/68:167/68:189/68:202/68:203N/68:205N/68:207/68:208/68:210N/68:217/68:228/68:229	68:17	Included	1
87	XX2-68:01/68:17/68:116/68:119/68:120N/68:144/68:148Q/68:152/68:159Q/68:167	68:17	Included	1
88	BRXR-74:01/74:02/74:18	74:02	Included	1
89	XX2-23:01/23:17/23:19N/23:84N/23:85/23:86/23:87/23:91N/23:93/23:94/23:95	23:19N	Included	1
90	XX1-24:02/24:11N/24:353/24:385/24:388N/24:389N/24:391/24:393/24:396N/24:398/24:400/24:401/24:402/24:407/24:412/24:416/24:417/24:418/24:419/24:420/24:422/24:423/24:426N/24:428N/24:429N/24:431/24:432/24:433N/24:434N/24:436/24:437/24:442/24:443/24:445N/24:448N/24:451/24:454/24:455/24:456N/24:460/24:462/24:463/24:464/24:465/24:466/24:468/24:469/24:470/24:473Q/24:474/24:476/24:479Q/24:480/24:481/24:48…	24:11N	Included	1
91	XX1-24:02/24:280/24:353/24:385/24:388N/24:389N/24:391/24:393/24:398/24:400/24:401/24:402/24:407/24:408N/24:412/24:416/24:417/24:418/24:419/24:420/24:422/24:423/24:426N/24:428N/24:429N/24:431/24:433N	24:280	Included	1
92	XX1-32:01/32:106/32:111/32:113/32:114/32:115/32:116/32:117N/32:121/32:122/32:124/32:126N/32:129	32:106	Included	1
93	XX1-02:01/02:20/02:42/02:570/02:704/02:706/02:707/02:715N/02:716/02:719/02:720/02:722/02:724/02:725/02:726/02:729/02:730/02:733/02:735/02:739/02:740/02:742/02:744/02:745/02:752/02:753/02:755/02:761/02:762/02:763/02:765/02:769/02:776/02:779/02:786/02:788N/02:792N/02:793N/02:794/02:795Q/02:796N/02:803N/02:806N/02:810/02:812/02:816/02:819/02:823/02:824/02:825/02:828/02:830/02:832N/02:834/02:839/02:8…	01:01	Excluded	1
94	DJJMH-02:01/02:06/02:591/02:648/02:697/02:715N/02:718/02:725/02:727/02:737/02:759/02:760N/02:767/02:768/02:800/02:805Q/02:851/02:863/02:878/02:888/02:936N	02:05	Excluded	1
95	XX1-02:01/02:06/02:10/02:137/02:398/02:591/02:697/02:715N/02:718/02:725/02:727/02:737/02:759/02:760N/02:767/02:768/02:800/02:805Q	02:05	Excluded	1
96	XX1-02:01/02:06/02:290/02:549/02:550/02:556/02:574/02:591/02:611/02:648/02:672Q/02:697	02:05	Excluded	2
97	XX1-02:01/02:17/02:42/02:89/02:110/02:570/02:617/02:657/02:696N/02:699/02:702/02:704/02:706/02:707/02:708/02:712/02:716/02:719/02:720/02:722/02:724/02:726/02:728/02:729/02:730/02:732/02:733/02:735/02:736/02:739/02:740/02:742/02:744/02:745/02:746/02:747/02:752/02:753/02:755/02:756/02:758/02:761/02:762/02:763/02:765/02:769/02:776/02:777/02:779/02:785/02:786/02:788N/02:789N/02:792N/02:793N/02:794/02…	02:06	Excluded	1
98	BSGXD-02:01/02:89/02:570/02:642/02:696N/02:699/02:702/02:704/02:706/02:707/02:708/02:712/02:715N/02:716/02:719/02:720/02:722/02:724/02:725/02:726/02:729/02:730/02:732/02:733/02:735/02:739/02:740/02:742/02:744/02:745/02:746/02:747/02:752/02:753/02:755/02:756/02:758/02:761/02:762/02:763/02:765/02:769/02:776/02:777/02:779/02:785/02:786/02:788N/02:789N/02:792N/02:793N/02:794/02:795/02:796N/02:797N/02…	02:07	Excluded	1
99	CDPXS-02:01/02:42/02:89/02:570/02:642/02:696N/02:699/02:702/02:704/02:706/02:707/02:708/02:712/02:715N/02:716/02:719/02:720/02:722/02:724/02:725/02:726/02:729/02:730/02:732/02:733/02:735/02:739/02:740/02:742/02:744/02:745/02:746/02:747/02:752/02:753/02:755/02:756/02:758/02:761/02:762/02:763/02:765/02:769/02:776/02:777/02:779/02:785/02:786/02:788N/02:789N/02:792N/02:793N/02:794/02:795Q/02:796N/02:…	02:07	Excluded	2
100	XX1-11:01/11:02/11:119/11:265/11:270/11:272Q/11:274/11:277/11:278/11:279/11:280/11:283/11:292/11:295/11:297/11:303/11:304/11:306/11:313Q/11:315/11:317/11:319/11:320/11:322/11:324/11:327/11:328/11:331/11:332/11:333/11:334/11:338/11:339/11:340N/11:343/11:347N/11:349	02:07	Excluded	1
101	XX1-11:01/11:12/11:265/11:270/11:272Q/11:274/11:277/11:278/11:279/11:280/11:283/11:289/11:291/11:292/11:294/11:295/11:297/11:303/11:304/11:306/11:313Q/11:314/11:315/11:317/11:320/11:322/11:324/11:327/11:328/11:331/11:332/11:333/11:334/11:335/11:338/11:339/11:340N/11:343/11:347N/11:349/11:351Q/11:352/11:353/11:354/11:356/11:361/11:362/11:363/11:364/11:365N/11:369/11:371/11:373/11:374/11:375Q	11:02	Excluded	1
102	CDHHJ-02:01/02:06/02:22/02:42/02:89/02:570/02:614/02:699/02:702/02:704/02:706/02:707/02:712/02:716/02:719/02:720/02:722/02:724/02:726/02:729/02:730/02:733/02:735/02:739/02:740/02:742/02:744/02:745/02:752/02:753/02:755/02:756/02:758/02:761/02:762/02:763/02:765/02:769/02:776/02:779/02:785/02:786/02:788N/02:792N/02:793N/02:794/02:795Q/02:796N/02:797N/02:803N/02:806N/02:810/02:812/02:816/02:819/02:82…	02:642	Excluded	1
103	24:02L	24:02	Excluded	3
104	XX1-24:02/24:128/24:252N/24:292/24:295/24:304/24:306/24:307/24:311/24:316/24:318/24:328/24:329/24:331/24:341/24:345/24:346/24:348/24:349/24:352/24:353/24:354/24:356/24:359N/24:360/24:362/24:364/24:366/24:367/24:368/24:375/24:377/24:378/24:383/24:384/24:385/24:388N/24:389N/24:391/24:393	24:25	Excluded	1
105	XX1-24:02/24:353/24:366/24:385/24:388N/24:389N/24:391/24:393/24:396N/24:398/24:400/24:401/24:402/24:407/24:412/24:416/24:417/24:418/24:419/24:420/24:422/24:423/24:426N/24:428N/24:429N/24:431/24:432/24:433N/24:434N/24:436/24:437/24:442/24:443/24:445N/24:448N/24:451/24:454/24:455/24:456N/24:460/24:462/24:463/24:464/24:465/24:466/24:468/24:469/24:470/24:473Q/24:474/24:476/24:479Q/24:480/24:481/24:48…	24:25	Excluded	1
106	AC-68:01/68:03	26:01	Excluded	1
107	BPVPE-31:01/31:119/31:128/31:134/31:135/31:141N/31:143/31:147/31:148/31:149N	31:02	Excluded	1
108	BJVRP-33:07/33:566/33:652/33:721	33:03	Excluded	1
109	BEJWB-01:01/01:09/01:52/01:164/01:165/01:166/01:169/01:171/01:172/01:174/01:175/01:179N/01:180/01:185/01:186N/01:187/01:191/01:195/01:204/01:206/01:207/01:209/01:212/01:213/01:216/01:217/01:218/01:219/01:221/01:222/01:224/01:227/01:228Q/01:232/01:233/01:234/01:235/01:238/01:239/01:240N/01:241/01:242/01:243	01:NEW	Excluded	1
110	BPVPE-31:01/31:119/31:128/31:134/31:135/31:141N/31:143/31:147/31:148/31:149N	31:NEW	Excluded	1
