# Supplementary material for: Population-agnostic real-time molecular mismatch estimation using rSSO-defined HLA allele strings: minimal impact of allelic discordance with NGS
Source: Front Immunol. 2026 Mar 11;17:1781594. doi: 10.3389/fimmu.2026.1781594 (PMC13013013; doi:10.3389/fimmu.2026.1781594)
Supplement: Supplementary file 2 [file Table2.xlsx]

## Sheet: HLA Data
Supplementary Table 2. Samples of HLA-B alleles showing discordance between rSSO and NGS typing.
Pattern ID	rSSO HLA-B allele string (alleles in bold match the NGS type)	NGS type	NGS type included in rSSO string?	Pattern frequency
1	AABKK-07:02/07:05/07:06/07:182N	07:06	Included	1
2	AEFNV-07:05/07:06/213	07:06	Included	1
3	AJJZK-07:05/07:06/213/249	07:06	Included	1
4	AZCBG-07:05/07:06/249/293	07:06	Included	6
5	AZCCK-07:02/07:05/07:06/249/260/293	07:06	Included	1
6	BCDKV-07:05/07:06/213/249/293	07:06	Included	1
7	BCGMN-07:05/07:06/249/269/293	07:06	Included	2
8	BEUXG-07:05/07:06/293	07:06	Included	2
9	BFVFM-07:02/07:05/07:06/249/260/293/302	07:06	Included	1
10	BRUPM-07:02/07:05/07:06/293/302/314/324/357	07:06	Included	2
11	BRVPJ-07:05/07:06/293/324/357	07:06	Included	14
12	CDPWE-07:02/07:05/07:06/07:293/07:302/07:314/07:324/07:357/07:376/07:378	07:06	Included	1
13	CDZBG-07:05/07:06/07:324/07:357	07:06	Included	1
14	CUNBM-07:05/07:06/07:324/07:357/07:389/07:395/07:399	07:06	Included	9
15	XX1-07:02/07:05/07:06/07:249/07:260/07:293/07:302/07:314	07:06	Included	2
16	XX1-07:02/07:05/07:06/07:293/07:302/07:314	07:06	Included	1
17	XX1-07:02/07:05/07:06/07:324/07:357/07:376/07:389/07:395/07:399	07:06	Included	1
18	XX1-07:02/07:05/07:06/07:40/07:281/07:293/07:302/07:303/07:314/07:324/07:333/07:357/07:376/07:378	07:06	Included	1
19	XX1-07:05/07:06/07:138/07:249/07:262/07:293	07:06	Included	1
20	XX1-07:05/07:06/07:209/07:293/07:324/07:357/07:378	07:06	Included	1
21	XX2-07:05/07:06/07:40/07:293/07:324/07:333/07:357	07:06	Included	1
22	XX1-14:01/14:02/14:45/14:49	14:02	Included	1
23	XX1-14:01/14:02/14:49/14:64/14:65/14:67/14:69N/14:70Q/14:75/14:76N/14:77/14:78N/14:81	14:02	Included	1
24	XX1-14:01/14:02/14:49/14:64/14:65/14:67/14:69N/14:70Q/14:75/14:76N/14:77/14:78N/14:81/14:83/14:84/14:85N/14:86	14:02	Included	1
25	XX1-14:01/14:02/14:49/14:64/14:65/14:67/14:69N/14:70Q/14:75/14:76N/14:77/14:78N/14:81/14:83/14:84/14:85N/14:86/14:87/14:88	14:02	Included	1
26	XX1-15:01/15:04/15:58/15:70/15:154/15:228/15:349/15:400N/15:409/15:417/15:419/15:432/15:443	15:04	Included	1
27	CWB-15:08/15:15	15:15	Included	1
28	XX1-15:20/15:25/15:463N/15:468/15:543/15:544N	15:25	Included	1
29	AYHNJ-15:01/15:30/387	15:30	Included	1
30	XX1-15:01/15:30/15:541	15:30	Included	1
31	XX1-15:01/15:35/15:169/15:228/15:443/15:452/15:456/15:457/15:459/15:461/15:464/15:465/15:466/15:467/15:469/15:470/15:471/15:472/15:473/15:474/15:476/15:478/15:481/15:482/15:483N/15:493/15:496N/15:501/15:512/15:514/15:515/15:520Q/15:522/15:534/15:535/15:536/15:538/15:542/15:547/15:558	15:35	Included	1
32	XX1-15:01/15:35/15:228/15:353/15:355/15:370/15:372/15:375N/15:377Q/15:391/15:400N/15:409/15:419/15:432/15:440/15:443	15:35	Included	1
33	XX1-15:01/15:35/15:70/15:154/15:169/15:178/15:192/15:203/15:228/15:349/15:355/15:400N/15:409/15:417/15:419/15:432/15:443/15:452/15:456/15:457/15:459/15:461/15:464/15:465/15:466/15:467/15:469/15:470/15:471/15:472/15:473/15:474/15:476/15:478/15:481/15:482/15:483N/15:493/15:496N	15:35	Included	1
34	CSV-15:05/15:39	15:39	Included	1
35	XX1-15:01/15:39	15:39	Included	1
36	XX1-15:01/15:154/15:159/15:183/15:228/15:353/15:355/15:370/15:372/15:375N/15:377Q/15:387/15:391/15:400N/15:406/15:409/15:417/15:419	15:159	Included	1
37	AC-18:01/18:03	18:03	Included	1
38	BGYVX-15:03/15:61/151/220	15:220	Included	2
39	CUJAV-15:03/15:220/15:475/15:527	15:220	Included	1
40	MJMN-15:03/103/220	15:220	Included	1
41	NHGK-15:03/103/151/220	15:220	Included	1
42	XX1-15:03/15:151/15:220/15:253	15:220	Included	1
43	XX1-15:03/15:151/15:220/15:475/15:527	15:220	Included	1
44	XX1-15:03/15:220/15:475/15:527	15:220	Included	1
45	BJBND-18:01/18:73/18:89/18:124/18:128/18:131/18:138N/18:139/18:144/18:145/18:146	18:145	Included	2
46	XX1-27:05/27:10/27:80/27:162/27:167/27:170/27:178/27:184/27:185	27:10	Included	1
47	XX1-35:01/35:02/35:29/35:42/35:57/35:119/35:131/35:173/35:324/35:325/35:327/35:330/35:332/35:335/35:339/35:347/35:348/35:351/35:353/35:359/35:363/35:365/35:370/35:376/35:377/35:378/35:380/35:382/35:387/35:396/35:400/35:405/35:406/35:409/35:410	35:02	Included	1
48	XX1-35:01/35:03/35:127/35:136/35:279/35:344/35:345/35:354/35:360/35:362/35:369/35:371/35:375/35:381N/35:398/35:399/35:420/35:422/35:424/35:434/35:435/35:438/35:442/35:446/35:451/35:457/35:460	35:03	Included	1
49	XX1-35:01/35:03/35:29/35:42/35:57/35:119/35:131/35:136/35:173/35:279/35:324/35:325/35:327/35:330/35:332/35:344/35:347/35:348/35:351/35:353/35:354/35:359/35:360/35:362/35:363/35:365/35:370/35:371/35:375/35:376/35:380/35:382/35:399/35:400/35:405/35:406/35:409	35:03	Included	2
50	XX1-35:01/35:03/35:29/35:42/35:57/35:119/35:131/35:136/35:173/35:279/35:324/35:325/35:327/35:330/35:332/35:344/35:347/35:348/35:351/35:353/35:359/35:360/35:363/35:365/35:370/35:371/35:375/35:376/35:380/35:382/35:399/35:400/35:405/35:406/35:409	35:03	Included	1
51	XX1-35:01/35:03/35:42/35:57/35:119/35:131/35:173/35:279/35:324/35:325/35:327/35:330/35:332/35:344/35:347/35:348/35:353/35:354/35:359/35:360/35:362/35:363/35:365/35:370/35:371/35:375/35:376/35:380/35:382/35:399/35:400/35:405/35:406/35:409	35:03	Included	3
52	XX2-35:01/35:03/35:29/35:40N/35:42/35:57/35:119/35:136/35:167/35:173/35:272/35:279/35:290/35:295/35:298/35:299/35:303/35:304/35:306/35:310/35:312/35:313/35:315/35:319/35:324/35:327/35:330/35:332/35:344/35:347/35:348/35:351/35:353/35:354/35:359/35:360/35:362/35:363/35:364/35:365/35:370/35:371	35:03	Included	1
53	XX2-35:01/35:03/35:29/35:40N/35:42/35:57/35:119/35:136/35:173/35:178/35:268/35:279/35:282/35:290/35:295/35:298/35:299/35:303/35:304/35:306/35:310/35:312/35:313/35:315/35:319/35:324/35:327/35:330/35:332/35:344/35:347/35:348/35:351/35:353/35:354/35:359/35:360/35:362/35:363/35:364/35:365/35:370/35:371	35:03	Included	1
54	XX2-35:01/35:03/35:29/35:42/35:57/35:119/35:131/35:136/35:173/35:247/35:279/35:312/35:324/35:327/35:330/35:332/35:344/35:347/35:348/35:351/35:353/35:354/35:359/35:360/35:362/35:363/35:365/35:370/35:371	35:03	Included	3
55	XX2-35:01/35:03/35:29/35:42/35:57/35:119/35:131/35:136/35:173/35:247/35:279/35:324/35:327/35:330/35:332/35:344/35:347/35:348/35:351/35:353/35:354/35:359/35:360/35:362/35:363/35:365/35:370/35:371	35:03	Included	1
56	XX2-35:01/35:03/35:29/35:42/35:57/35:119/35:131/35:136/35:173/35:247/35:279/35:324/35:327/35:330/35:332/35:344/35:347/35:348/35:351/35:353/35:354/35:359/35:360/35:362/35:363/35:365/35:370/35:371/35:375/35:376/35:380/35:399/35:400/35:406/35:409/35:417/35:420/35:421/35:422/35:424/35:428Q/35:429/35:434/35:435/35:438/35:442/35:447/35:448N/35:449/35:451/35:454/35:457/35:458/35:460	35:03	Included	1
57	AD-35:01/35:04	35:04	Included	1
58	XX1-35:01/35:03/35:05/35:51/35:127/35:369/35:405/35:416/35:427N/35:459N	35:05	Included	1
59	XX1-35:01/35:05/35:42/35:57/35:119/35:131/35:173/35:324/35:325/35:327/35:330/35:332/35:345/35:347/35:348/35:353/35:359/35:363/35:365/35:370	35:05	Included	1
60	XX1-35:03/35:05/35:51/35:127/35:369	35:05	Included	1
61	XX1-35:03/35:06/35:59/35:136/35:261/35:279/35:290/35:298/35:312/35:322/35:334/35:344/35:345/35:354/35:360	35:06	Included	1
62	XX1-35:01/35:08/35:42/35:57/35:119/35:158/35:206/35:301/35:338/35:370/35:376/35:380/35:386/35:400/35:406/35:409/35:417/35:421/35:428Q/35:429/35:430N/35:444/35:446/35:447/35:448N/35:449/35:454/35:458/35:464/35:465/35:466/35:480	35:08	Included	1
63	XX1-35:04/35:08/35:158/35:176/35:206/35:225/35:229/35:301/35:338	35:08	Included	1
64	XX2-35:01/35:08/35:42/35:57/35:119/35:158/35:161/35:241/35:252/35:263/35:272/35:295/35:303/35:304/35:306/35:315/35:319/35:324/35:327/35:330/35:332	35:08	Included	1
65	XX1-35:03/35:11/35:14/35:127/35:369	35:14	Included	1
66	CRZT-35:05/35:17/35:51	35:17	Included	2
67	XX1-35:01/35:03/35:17/35:127/35:369	35:17	Included	1
68	XX2-35:01/35:19/35:29/35:42/35:57/35:119/35:131/35:173/35:324/35:327/35:330/35:332/35:345/35:347/35:348/35:351/35:353/35:359/35:363/35:365/35:370	35:19	Included	1
69	XX1-35:01/35:24/35:29/35:40N/35:42/35:57/35:119/35:173/35:272/35:295/35:299/35:303/35:304/35:306/35:310/35:313/35:315/35:319/35:324/35:327/35:330/35:332/35:347/35:348/35:351/35:353/35:359	35:24	Included	1
70	XX1-35:01/35:28/35:226	35:28	Included	1
71	XX1-38:01/38:09/38:66/38:68Q/38:70/38:78/38:80N	38:09	Included	1
72	STDX-38:02/38:15/38:35	38:35	Included	1
73	XX1-39:01/39:05/39:51/39:77/39:98/39:103/39:104/39:108/39:115/39:116N/39:123/39:125/39:130	39:05	Included	1
74	XX1-39:01/39:09/39:136	39:09	Included	1
75	BJ-39:02/39:13	39:13	Included	1
76	CZAEF-39:01/39:15/39:51/39:116N/39:142N/39:146N/39:148/39:151/39:153/39:157N/39:160	39:15	Included	1
77	AYRFA-40:06/40:11/307/311/317/341	40:11	Included	1
78	XX1-40:06/40:11/40:26/40:307/40:311/40:317/40:341/40:363	40:11	Included	2
79	CVR-40:15/40:16	40:16	Included	2
80	CVP-40:02/40:27	40:27	Included	2
81	XX1-44:02/44:03/44:89/44:99/44:193/44:198N/44:207/44:222/44:231/44:233/44:234/44:237N/44:239/44:252/44:259	44:03	Included	1
82	AUWSX-44:02/44:27/44:93/208/214/216/229/235/238/242/243/244/253/260/262	44:27	Included	1
83	BC-47:02/47:03	47:03	Included	2
84	DFHVP-51:01/51:02/51:242/51:292	51:02	Included	2
85	XX2-51:01/51:06/51:213/51:215/51:224/51:229/51:230/51:232/51:233/51:234/51:235N/51:237/51:239/51:240/51:241/51:244/51:248/51:249/51:250/51:253/51:254/51:255/51:256N/51:260/51:262/51:264N/51:268/51:269/51:270/51:271/51:273N/51:278/51:282/51:286/51:288/51:289/51:293/51:294/51:296/51:297/51:303	51:06	Included	1
86	XX1-51:01/51:08/51:24/51:212/51:213/51:215/51:224/51:226/51:229/51:230/51:232/51:233/51:234/51:235N/51:237/51:239/51:240/51:241/51:242/51:244/51:248/51:249/51:250/51:253/51:254/51:255/51:256N/51:260/51:262/51:263/51:264N	51:08	Included	1
87	AM-51:01/51:14	51:14	Included	1
88	AZBZF-55:01/55:02/55:75/55:76/55:83N/55:84/55:85	55:02	Included	1
89	BD-56:02/56:04	56:04	Included	1
90	AJRUG-58:01/58:02/58:60	58:02	Included	2
91	XX1-35:01/35:42/35:57/35:119/35:365/35:370/35:376/35:380/35:400/35:406/35:409/35:417/35:421/35:428Q/35:429/35:430N/35:447/35:448N/35:449/35:454/35:458/35:464/35:465	35:365	Included	1
92	BEJWZ-51:01/51:142/51:184N/51:189/51:193/51:196/51:198/51:200/51:204/51:205/51:206/51:207/51:215/51:224/51:229	51:193	Included	1
93	BEPTJ-51:01/51:142/51:182/51:184N/51:189/51:193/51:196/51:198/51:200/51:205/51:206/51:207/51:215/51:224/51:229	51:193	Included	1
94	XX1-51:01/51:193/51:215/51:224/51:229/51:230/51:232/51:233/51:234/51:235N	51:193	Included	1
95	XX1-35:03/35:279/35:320/35:344/35:345/35:354/35:360/35:362/35:371/35:375/35:381N/35:398/35:399	35:01	Excluded	1
96	CXECD-07:02/07:05/07:06/07:324/07:357/07:376/07:389/07:395/07:399	40:02	Excluded	1
97	BPTKA-35:01/35:42/35:57/119/131/173/324/327/330/332/347/348/353/359/363/365/370/376/380/400/406/409	35:241	Excluded	1
98	BPWGX-40:02/40:35/356/371/375/384/409/413	40:274	Excluded	1
