# Supplementary material for: Population-agnostic real-time molecular mismatch estimation using rSSO-defined HLA allele strings: minimal impact of allelic discordance with NGS
Source: Front Immunol. 2026 Mar 11;17:1781594. doi: 10.3389/fimmu.2026.1781594 (PMC13013013; doi:10.3389/fimmu.2026.1781594)
Supplement: Supplementary file 3 [file Table3.xlsx]

## Sheet: HLA Data
Supplementary Table 3. Samples of HLA-C alleles showing discordance between rSSO and NGS typing.
Pattern ID	rSSO HLA-C allele string (alleles in bold match the NGS type)	NGS type	NGS type included in rSSO string?	Pattern frequency
1	AVKVM-02:02/02:10/02:73/02:76/02:95/02:98/02:99/109/110/124	02:10	Included	3
2	AVKVM-02:02/02:10/02:73/02:76/02:95/02:98/02:99/109/110/124	02:10	Included	13
3	AXSRP-02:02/02:10/124	02:10	Included	1
4	BJVJT-02:02/02:10/02:98/02:124	02:10	Included	1
5	BJVJT-02:02/02:10/02:98/124	02:10	Included	1
6	BPYDJ-02:02/02:10/02:73/02:76/02:95/02:98/02:99/109/110/124/143	02:10	Included	11
7	BSBSF-02:02/02:10/02:38/02:98/124/143	02:10	Included	3
8	CCMMB-02:02/02:10/02:73/02:76/02:95/02:98/02:99/02:109/02:110/02:124/02:143/02:168/02:169N/02:174/02:176	02:10	Included	16
9	CEVMN-02:02/02:10/02:43/02:73/02:76/02:95/02:98/02:99/02:109/02:110/02:124/02:143/02:168/02:169N/02:174/02:176	02:10	Included	4
10	CKSFN-02:02/02:10/02:38/02:73/02:76/02:95/02:98/02:99/02:109/02:110/02:124/02:143/02:168/02:169N/02:174/02:176	02:10	Included	2
11	CUKUV-02:02/02:10/02:38/02:73/02:76/02:95/02:98/02:99/02:109/02:110/02:123/02:124/02:143/02:168/02:169N/02:174/02:176/02:181	02:10	Included	2
12	XX1-02:02/02:10/02:38/02:73/02:76/02:95/02:98/02:99/02:109/02:110/02:124/02:143	02:10	Included	1
13	XX1-02:02/02:10/02:38/02:73/02:76/02:95/02:98/02:99/02:109/02:110/02:124/02:143/02:168/02:169N/02:174/02:176	02:10	Included	1
14	XX1-02:02/02:10/02:73/02:76/02:95/02:98/02:99/02:109/02:110/02:124/02:143/02:168/02:169N/02:174/02:176	02:10	Included	3
15	XX1-02:02/02:10/02:98/02:124/02:143/02:168/02:169N/02:174/02:176	02:10	Included	1
16	XX1-02:02/02:26/02:69/02:70/02:86/02:91/02:100/02:101/02:102/02:103/02:105N/02:112/02:118/02:119/02:122/02:127/02:136/02:138/02:139/02:145/02:147/02:149/02:151/02:154/02:155/02:162/02:163/02:165N	02:26	Included	1
17	XX1-03:02/03:03/03:04/03:100/03:184/03:206/03:211/03:212/03:227/03:262/03:263/03:282/03:285/03:286/03:289/03:290/03:311/03:312/03:313/03:318N/03:320/03:321/03:324/03:327/03:336/03:337/03:339/03:341/03:345/03:354/03:356/03:358/03:359/03:360/03:363N/03:366N/03:369/03:370/03:372/03:374/03:377N/03:378/03:380N/03:381/03:387/03:389/03:392N/03:393/03:395/03:396N/03:397/03:398/03:400/03:404/03:405/03:408…	03:03	Included	1
18	AWCWK-03:02/03:04/03:100/03:101/03:105/03:106/03:154/03:184/03:193/03:211/03:212/03:213/03:218/03:219/03:236/03:252/03:265N/03:266/03:278/03:282/03:283/03:286/03:294/03:303/03:306/03:311/03:313/03:314/03:318N/03:322/03:331/03:337/03:339/03:343	03:04	Included	1
19	AWXET-03:02/03:04/03:100/03:105/03:106/03:154/03:184/03:193/03:211/03:213/03:236/03:265N/03:266/03:278/03:282/03:286/03:294/03:303/03:306/03:311/03:313/03:314/03:318N/03:322/03:331/03:337/03:343	03:04	Included	3
20	AZGDT-03:02/03:04/03:100/03:101/03:105/03:106/03:154/03:184/03:193/03:211/03:212/03:213/03:265N/03:266/03:278/03:282/03:286/03:303/03:311/03:313/03:314/03:318N/03:322/03:331/03:337/03:343/03:353/03:354/03:355/03:358/03:359	03:04	Included	3
21	BCFDX-03:02/03:04/03:100/03:101/03:105/03:106/03:184/03:193/03:211/03:212/03:213/03:282/03:286/03:303/03:311/03:313/03:314/03:318N/03:322/03:331/03:337/03:339/03:343/03:354/03:358/03:359	03:04	Included	4
22	BEHGV-03:02/03:04/03:100/03:101/03:105/03:106/03:154/03:184/03:193/03:211/03:212/03:213/03:265N/03:266/03:278/03:282/03:286/03:303/03:311/03:313/03:314/03:318N/03:322/03:331/03:337/03:343/03:353/03:354/03:355/03:358/03:359/03:366N/03:369	03:04	Included	3
23	BEKRP-03:02/03:04/03:100/03:101/03:105/03:106/03:184/03:193/03:211/03:212/03:213/03:282/03:286/03:303/03:311/03:313/03:314/03:318N/03:322/03:331/03:337/03:339/03:343/03:354/03:358/03:359/03:366N/03:369	03:04	Included	1
24	BJSDX-03:02/03:04/03:100/03:101/03:105/03:106/03:154/03:184/03:193/03:211/03:212/03:213/03:265N/03:266/03:278/03:282/03:286/03:303/03:311/03:313/03:314/03:318N/03:322/03:331/03:337/03:343/03:353/03:354/03:355/03:358/03:359/03:366N/03:369/03:381/03:387	03:04	Included	6
25	BRFBX-03:02/03:04/03:100/03:101/03:105/03:106/03:154/03:184/03:193/03:211/03:212/03:213/03:263/03:265N/03:266/03:278/03:282/03:286/03:303/03:311/03:313/03:314/03:318N/03:322/03:331/03:337/03:343/03:353/03:354/03:355/03:358/03:359/03:366N/03:369/03:381/03:387/03:392N/03:393/03:396N/03:397/03:400/03:404/03:405/03:408/03:409/03:412/03:417/03:423/03:435/03:439/03:443/03:445N/03:446N/03:448Q/03:453/03…	03:04	Included	6
26	CDDNF-03:02/03:04/03:100/03:101/03:105/03:106/03:154/03:184/03:193/03:211/03:212/03:213/03:263/03:265N/03:266/03:278/03:282/03:286/03:303/03:311/03:313/03:314/03:318N/03:322/03:331/03:337/03:343/03:353/03:354/03:355/03:358/03:359/03:366N/03:369/03:381/03:387/03:392N/03:393/03:396N/03:397/03:400/03:404/03:405/03:408/03:409/03:412/03:417/03:423/03:435/03:439/03:441/03:443/03:445N/03:446N/03:448Q/03…	03:04	Included	4
27	CDPGV-03:02/03:04/03:100/03:101/03:105/03:106/03:184/03:193/03:211/03:212/03:213/03:263/03:282/03:286/03:303/03:311/03:313/03:314/03:318N/03:322/03:331/03:337/03:339/03:343/03:354/03:358/03:359/03:366N/03:369/03:381/03:387/03:392N/03:393/03:396N/03:397/03:400/03:404/03:405/03:408/03:409/03:412/03:417/03:423/03:435/03:439/03:441/03:443/03:445N/03:446N/03:448Q/03:453/03:454/03:455/03:456/03:458/03:…	03:04	Included	6
28	DFHWH-03:02/03:04/03:100/03:101/03:105/03:106/03:154/03:184/03:193/03:211/03:212/03:213/03:263/03:265N/03:266/03:278/03:282/03:286/03:303/03:311/03:313/03:314/03:318N/03:322/03:331/03:337/03:343/03:353/03:354/03:355/03:358/03:359/03:366N/03:369/03:381/03:387/03:392N/03:393/03:396N/03:397/03:400/03:404/03:405/03:408/03:409/03:412/03:417/03:423/03:435/03:439/03:441/03:443/03:445N/03:446N/03:448Q/03…	03:04	Included	3
29	DFNJF-03:02/03:04/03:100/03:101/03:105/03:106/03:184/03:193/03:211/03:212/03:213/03:263/03:282/03:286/03:303/03:311/03:313/03:314/03:318N/03:322/03:331/03:337/03:339/03:343/03:354/03:358/03:359/03:366N/03:369/03:381/03:387/03:392N/03:393/03:396N/03:397/03:400/03:404/03:405/03:408/03:409/03:412/03:417/03:423/03:435/03:439/03:441/03:443/03:445N/03:446N/03:448Q/03:453/03:454/03:455/03:456/03:458/03:…	03:04	Included	5
30	DGVNY-03:02/03:04/03:23N/03:100/03:184/03:211/03:212/03:263/03:282/03:286/03:311/03:313/03:318N/03:337/03:339/03:354/03:358/03:359/03:366N/03:369/03:381/03:387/03:392N/03:393/03:396N/03:397/03:400/03:404/03:405/03:408/03:409/03:412/03:417/03:423/03:435/03:439/03:441/03:443/03:445N/03:446N/03:448Q/03:453/03:454/03:455/03:456/03:458/03:459/03:462N/03:464/03:466/03:467/03:478/03:484/03:485/03:486/03…	03:04	Included	1
31	XX1-03:02/03:04/03:100/03:101/03:105/03:106/03:145/03:154/03:184/03:193/03:211/03:212/03:213/03:265N/03:266/03:278/03:282/03:283/03:286/03:303/03:311/03:313/03:314/03:318N/03:322/03:331/03:337/03:339/03:343/03:353/03:354/03:355/03:358/03:359	03:04	Included	1
32	XX1-03:02/03:04/03:100/03:101/03:105/03:106/03:154/03:184/03:193/03:211/03:212/03:213/03:263/03:265N/03:266/03:278/03:282/03:286/03:303/03:311/03:313/03:314/03:318N/03:322/03:331/03:337/03:343/03:353/03:354/03:355/03:358/03:359/03:366N/03:369/03:381/03:387/03:392N/03:393/03:396N/03:397/03:400/03:404/03:405/03:408/03:409/03:412/03:417/03:423/03:435/03:439/03:441/03:443/03:445N/03:446N/03:448Q/03:4…	03:04	Included	1
33	XX1-03:02/03:04/03:100/03:101/03:105/03:106/03:154/03:184/03:193/03:211/03:212/03:213/03:263/03:265N/03:266/03:278/03:282/03:286/03:303/03:311/03:313/03:314/03:318N/03:322/03:331/03:337/03:343/03:353/03:354/03:355/03:358/03:359/03:366N/03:369/03:381/03:387/03:392N/03:393/03:396N/03:397/03:400/03:404/03:405/03:408/03:409/03:412/03:417/03:423/03:435/03:439/03:441/03:443/03:445N/03:446N/03:448Q/03:4…	03:04	Included	1
34	XX1-03:02/03:04/03:100/03:101/03:105/03:106/03:154/03:184/03:193/03:211/03:212/03:213/03:263/03:265N/03:266/03:278/03:282/03:286/03:303/03:311/03:313/03:314/03:318N/03:322/03:331/03:337/03:343/03:353/03:354/03:355/03:358/03:359/03:366N/03:369/03:381/03:387/03:392N/03:393/03:396N/03:397/03:400/03:404/03:405/03:408/03:409/03:412/03:417/03:423/03:435/03:439/03:441/03:443/03:445N/03:446N/03:448Q/03:4…	03:04	Included	2
35	XX1-03:02/03:04/03:100/03:101/03:105/03:106/03:154/03:184/03:193/03:211/03:212/03:213/03:265N/03:266/03:278/03:282/03:283/03:286/03:303/03:311/03:313/03:314/03:318N/03:322/03:331/03:337/03:339/03:343/03:353/03:354/03:355/03:358/03:359	03:04	Included	1
36	XX1-03:02/03:04/03:100/03:101/03:105/03:106/03:184/03:193/03:211/03:212/03:213/03:263/03:282/03:286/03:303/03:311/03:313/03:314/03:318N/03:322/03:331/03:337/03:339/03:343/03:354/03:358/03:359/03:366N/03:369/03:381/03:387/03:392N/03:393/03:396N/03:397/03:400/03:404/03:405/03:408/03:409/03:412/03:417/03:423/03:435/03:439/03:441/03:443/03:445N/03:446N/03:448Q/03:453/03:454/03:455/03:456/03:458/03:45…	03:04	Included	1
37	XX1-03:02/03:04/03:100/03:101/03:105/03:106/03:184/03:193/03:211/03:212/03:213/03:263/03:282/03:286/03:303/03:311/03:313/03:314/03:318N/03:322/03:331/03:337/03:339/03:343/03:354/03:358/03:359/03:366N/03:369/03:381/03:387/03:392N/03:393/03:396N/03:397/03:400/03:404/03:405/03:408/03:409/03:412/03:417/03:423/03:435/03:439/03:443/03:445N/03:446N/03:448Q/03:453/03:454/03:455/03:456/03:458/03:459	03:04	Included	6
38	XX1-03:02/03:04/03:100/03:105/03:106/03:145/03:154/03:184/03:193/03:211/03:213/03:236/03:265N/03:266/03:278/03:282/03:286/03:294/03:303/03:306/03:311/03:313/03:314/03:318N/03:322/03:331/03:333/03:337/03:343	03:04	Included	1
39	XX1-03:02/03:04/03:23/03:100/03:184/03:211/03:212/03:263/03:282/03:286/03:311/03:313/03:318N/03:337/03:339/03:354/03:358/03:359/03:366N/03:369/03:381/03:387/03:392N/03:393/03:396N/03:397/03:400/03:404/03:405/03:408/03:409/03:412/03:417/03:423/03:435/03:439/03:441/03:443/03:445N/03:446N/03:448Q/03:453/03:454/03:455/03:456/03:458/03:459/03:462N/03:464/03:466/03:467/03:478/03:484/03:485/03:486/03:48…	03:04	Included	1
40	XX1-03:02/03:04/03:73/03:100/03:101/03:105/03:106/03:154/03:184/03:193/03:211/03:212/03:213/03:265N/03:266/03:278/03:282/03:286/03:303/03:311/03:313/03:314/03:318N/03:322/03:323N/03:331/03:333/03:337/03:343/03:353/03:354/03:355/03:358/03:359/03:362/03:366N/03:368/03:369	03:04	Included	1
41	XX1-03:02/03:04/03:73/03:100/03:101/03:105/03:106/03:154/03:184/03:193/03:211/03:212/03:213/03:265N/03:266/03:278/03:282/03:286/03:303/03:311/03:313/03:314/03:318N/03:322/03:331/03:337/03:343/03:353/03:354/03:355/03:358/03:359/03:366N/03:369	03:04	Included	1
42	XX1-03:02/03:04/03:73/03:100/03:101/03:105/03:106/03:154/03:184/03:193/03:211/03:212/03:213/03:265N/03:266/03:278/03:282/03:286/03:303/03:311/03:313/03:314/03:318N/03:322/03:331/03:337/03:343/03:353/03:354/03:355/03:358/03:359/03:366N/03:369/03:381/03:387	03:04	Included	1
43	XX2-03:02/03:04/03:100/03:105/03:106/03:154/03:184/03:193/03:211/03:213/03:236/03:265N/03:266/03:278/03:282/03:283/03:286/03:294/03:303/03:306/03:311/03:313/03:314/03:318N/03:322/03:323N/03:331/03:337/03:339/03:343/03:353/03:354/03:355/03:358/03:359/03:362	03:04	Included	1
44	XX3-03:02/03:04/03:100/03:105/03:106/03:118/03:145/03:154/03:184/03:193/03:211/03:213/03:236/03:265N/03:266/03:278/03:282/03:286/03:294/03:303/03:306/03:311/03:313/03:314/03:318N/03:322/03:331/03:337/03:343/03:353/03:354/03:355/03:358/03:359	03:04	Included	1
45	XX3-03:02/03:04/03:100/03:105/03:106/03:145/03:154/03:184/03:193/03:211/03:213/03:236/03:265N/03:266/03:278/03:282/03:286/03:294/03:303/03:306/03:311/03:313/03:314/03:318N/03:322/03:331/03:333/03:337/03:343/03:353/03:354/03:355/03:358/03:359	03:04	Included	3
46	XX3-03:02/03:04/03:100/03:105/03:106/03:154/03:184/03:193/03:211/03:213/03:236/03:265N/03:266/03:278/03:282/03:286/03:294/03:303/03:306/03:311/03:313/03:314/03:318N/03:322/03:331/03:337/03:343/03:353/03:354/03:355/03:358/03:359	03:04	Included	2
47	XX1-03:02/03:04/03:05/03:35/03:154/03:335/03:353/03:355/03:407/03:412/03:439	03:05	Included	1
48	BJSPR-01:02/01:40/01:44/01:83/01:85/01:91/01:105/01:109N/01:111N/01:117N/01:121Q/01:122/01:123/01:124/01:126/01:127/01:130/01:133/01:134/01:138/01:139/01:142/01:148/01:149/01:150/01:151/01:153/01:155	01:127	Included	1
49	CUKXG-01:02/01:09/01:40/01:44/01:83/01:85/01:91/01:105/01:109N/01:111N/01:117N/01:121Q/01:122/01:123/01:124/01:126/01:127/01:130/01:133/01:134/01:138/01:139/01:142/01:148/01:150/01:151/01:153/01:155/01:158/01:159/01:162/01:163/01:164/01:165/01:167/01:172/01:174/01:175/01:176/01:180/01:181N/01:182/01:183/01:184/01:185Q/01:187/01:189	01:127	Included	1
50	BRUKY-01:02/01:40/01:44/01:49/01:83/01:85/01:91/01:103/01:105/01:109N/01:111N/01:117N/01:122/01:123/01:124/01:126/01:127/01:130/01:133/01:134/01:138/01:139/01:142/01:145N/01:148/01:150/01:151/01:153/01:155/01:158/01:159/01:163/01:164/01:165/01:167/01:171N/01:172/01:174/01:175/01:176	01:151	Included	2
51	CUKSR-01:02/01:40/01:44/01:49/01:83/01:85/01:91/01:103/01:105/01:109N/01:111N/01:117N/01:122/01:123/01:124/01:126/01:127/01:130/01:133/01:134/01:138/01:139/01:142/01:145N/01:148/01:150/01:151/01:153/01:155/01:158/01:159/01:163/01:164/01:165/01:167/01:171N/01:172/01:174/01:175/01:176/01:180/01:181N/01:182/01:183/01:184/01:185Q/01:187/01:189	01:151	Included	1
52	XX1-03:04/03:38/03:323N/03:362/03:424N/03:437/03:442Q	03:38	Included	1
53	CVJHX-02:02/02:69/02:70/02:86/02:88/02:100/02:101/02:102/02:103/02:105N/02:106/02:112/02:122/02:127/02:130/02:136/02:138/02:139/02:140/02:145/02:147/02:149/02:151/02:154/02:155/02:157/02:162/02:163/02:165N/02:171/02:172/02:173/02:177/02:179/02:183/02:185/02:186	02:100	Included	1
54	FKC-04:01/04:04/04:13	04:04	Included	1
55	XX1-04:01/04:04/04:10/04:180/04:189/04:200/04:201/04:217N/04:218/04:226/04:234N/04:261/04:267/04:268/04:274/04:275/04:277/04:280/04:287/04:288/04:289/04:295/04:298/04:300N/04:301/04:303/04:305N/04:306/04:308/04:309N/04:310/04:312/04:313/04:315/04:316/04:318/04:321/04:322/04:327/04:328/04:329/04:332/04:333/04:336/04:339/04:343/04:346/04:348/04:349N/04:350N/04:356/04:358/04:359/04:369N/04:372/04:37…	04:04	Included	1
56	DG-04:04/04:06	04:06	Included	1
57	XX1-04:04/04:13	04:13	Included	2
58	XX1-05:01/05:18/05:37/05:53/05:108/05:116/05:119/05:121/05:127/05:128N/05:138/05:139/05:140/05:142/05:144/05:145/05:150/05:152/05:153N/05:157	05:18	Included	1
59	AUYAK-04:01/04:75/04:79/04:82/04:106/04:146/04:162/04:165/04:180/04:181/04:182/04:183/04:184/04:186/04:189/04:192/04:197/04:200/04:201/04:207/04:211/04:217N/04:221/04:222/04:226/04:233N/04:234N/04:251/04:252/04:254/04:258/04:261	04:82	Included	1
60	AWYFY-04:01/04:04/04:75/04:79/04:82/04:106/04:146/04:162/04:165/04:180/04:181/04:182/04:183/04:184/04:186/04:189/04:192/04:194/04:197/04:200/04:201/04:207/04:209/04:211/04:217N/04:221/04:222/04:226/04:227/04:233N/04:234N/04:249/04:250/04:251/04:252/04:254/04:258/04:261	04:82	Included	1
61	CGZUT-04:01/04:35/04:75/04:79/04:82/04:84/04:146/04:180/04:189/04:195/04:197/04:200/04:201/04:207/04:211/04:217N/04:221/04:222/04:226/04:233N/04:234N/04:251/04:252/04:254/04:258/04:261/04:266/04:267/04:268/04:269/04:272/04:274/04:275/04:277/04:278/04:279N/04:280/04:283/04:287/04:288/04:289/04:295/04:298/04:300N/04:301/04:303/04:305N/04:306/04:308/04:309N/04:310/04:315/04:316/04:318/04:319/04:321/…	04:82	Included	1
62	XX1-04:01/04:09N/04:28/04:30/04:41/04:62/04:70/04:75/04:79/04:82/04:84/04:87/04:106/04:117/04:128/04:130/04:136/04:139/04:144/04:146/04:157/04:161/04:162/04:165/04:179/04:180/04:181/04:182/04:183/04:184/04:186/04:189/04:192/04:194/04:195/04:196/04:197/04:200/04:201/04:206/04:207/04:209/04:211/04:213/04:217N/04:218/04:219/04:221/04:222/04:226/04:227/04:232/04:233N/04:234N/04:235/04:236N/04:243/04:…	04:82	Included	2
63	XX1-04:01/04:35/04:75/04:79/04:82/04:84/04:146/04:180/04:189/04:195/04:197/04:200/04:201/04:207/04:211/04:217N/04:221/04:222/04:226/04:233N/04:234N/04:251/04:252/04:254/04:258/04:261/04:266/04:267/04:268/04:269/04:272/04:274/04:275/04:277/04:278/04:279N/04:280/04:283/04:287/04:288/04:289/04:295/04:298/04:300N/04:301/04:303/04:305N/04:306/04:308/04:309N/04:310/04:315/04:316/04:318/04:319/04:321/04…	04:82	Included	1
64	XX1-04:01/04:75/04:79/04:82/04:84/04:146/04:180/04:189/04:195/04:197/04:200/04:201/04:207/04:211/04:217N/04:221/04:222/04:226/04:233N/04:234N/04:235/04:251/04:252/04:253N/04:254/04:257/04:258/04:261/04:266/04:267/04:268/04:269/04:272/04:274/04:275/04:277/04:278/04:279N/04:280/04:282/04:283/04:287/04:288/04:289	04:82	Included	1
65	XX1-04:01/04:75/04:79/04:82/04:84/04:146/04:180/04:189/04:195/04:197/04:200/04:201/04:207/04:211/04:217N/04:221/04:222/04:226/04:233N/04:234N/04:251/04:252/04:254/04:258/04:261/04:266/04:267/04:268/04:269/04:272/04:274/04:275/04:277/04:278/04:279N/04:280/04:283/04:287/04:288/04:289/04:298/04:300N/04:301/04:303/04:305N/04:306/04:308/04:309N/04:310/04:315/04:316/04:318/04:319/04:321/04:322/04:325/0…	04:82	Included	1
66	XX1-04:01/04:82/04:180/04:189/04:200/04:201/04:217N/04:226/04:234N/04:267/04:268/04:274/04:275/04:277/04:280	04:82	Included	1
67	AYJRX-05:01/05:37/05:53/05:108/05:116/05:119/05:121/05:127/05:128N/05:130/05:138/05:139/05:142/05:144/05:145/05:150/05:152/05:153N	05:37	Included	1
68	DG-06:04/06:06	06:06	Included	1
69	APCWN-07:01/07:02/07:27/07:159/07:195/07:245/07:320/07:345/07:348/07:350N/07:383/07:392/07:393N/07:396/07:397/07:398/07:400/07:401/07:405/07:409/07:411/07:413/07:415/07:416/07:423/07:425/07:432/07:433/07:434/07:436/07:439/07:445/07:449/07:452N/07:457/07:472/07:473/07:478/07:483N/07:484N/07:485/07:486	07:02	Included	1
70	AUYAH-07:01/07:02/07:27/07:159/07:245/07:260/07:320/07:345/07:348/07:350N/07:383/07:392/07:396/07:398/07:400/07:401/07:409/07:411/07:413/07:423/07:425/07:432/07:433/07:434/07:445/07:452N/07:472/07:473/07:483N/07:485/07:486/07:496/07:500/07:507N/07:510/07:511/07:518/07:529/07:530/07:532/07:533/07:542/07:544/07:548/07:551N/07:553/07:560/07:564/07:566/07:572/07:577/07:580	07:02	Included	4
71	AVZVX-07:01/07:02/07:27/07:159/07:195/07:245/07:320/07:345/07:348/07:350N/07:383/07:392/07:393N/07:396/07:397/07:398/07:400/07:401/07:405/07:409/07:411/07:413/07:415/07:416/07:423/07:425/07:432/07:433/07:434/07:436/07:439/07:445/07:449/07:452N/07:457/07:472/07:473/07:478/07:483N/07:484N/07:485/07:486/07:489/07:495/07:496/07:500/07:504/07:507N/07:509/07:510/07:511/07:518/07:520/07:525/07:529/07:53…	07:02	Included	21
72	AYKXF-07:01/07:02/07:27/07:97/07:159/07:167/07:245/07:260/07:348/07:383/07:398/07:411/07:413/07:423/07:425/07:432/07:433/07:434/07:445/07:446/07:452N/07:472/07:473/07:483N/07:485/07:486/07:496/07:500/07:507N/07:511/07:518/07:529/07:530/07:532/07:533/07:542/07:544/07:548/07:551N/07:553/07:560/07:564/07:566/07:572/07:577/07:580/07:582Q/07:590/07:592/07:593N/07:594/07:595/07:596/07:597	07:02	Included	2
73	AZCAF-07:01/07:02/07:27/07:97/07:159/07:167/07:195/07:245/07:383/07:393N/07:397/07:398/07:405/07:411/07:413/07:415/07:416/07:423/07:425/07:432/07:433/07:434/07:436/07:439/07:445/07:446/07:449/07:452N/07:457/07:472/07:473/07:478/07:483N/07:484N/07:485/07:486/07:489/07:495/07:496/07:500/07:504/07:507N/07:509/07:511/07:518/07:520/07:525/07:529/07:530/07:532/07:533/07:541/07:542/07:544/07:548/07:551N…	07:02	Included	3
74	AZUJJ-07:01/07:02/07:27/07:50/07:66/07:74/07:159/07:160/07:167/07:195/07:245/07:308/07:320/07:345/07:348/07:349/07:350N/07:359/07:383/07:392/07:393N/07:396/07:397/07:398/07:400/07:401/07:405/07:409/07:411/07:413/07:415/07:416/07:423/07:425/07:432/07:433/07:434/07:436/07:439/07:445/07:446/07:449/07:452N/07:457/07:472/07:473/07:478/07:483N/07:484N/07:485/07:486/07:489/07:495/07:496/07:500/07:504/07…	07:02	Included	1
75	BDNRD-07:01/07:02/07:27/07:159/07:195/07:245/07:320/07:345/07:348/07:350N/07:383/07:392/07:393N/07:396/07:397/07:398/07:400/07:401/07:405/07:409/07:411/07:413/07:415/07:416/07:423/07:425/07:432/07:433/07:434/07:436/07:439/07:445/07:449/07:452N/07:457/07:472/07:473/07:478/07:483N/07:484N/07:485/07:486/07:489/07:495/07:496/07:500/07:504/07:507N/07:509/07:510/07:511/07:518/07:520/07:525/07:529/07:53…	07:02	Included	2
76	BEFSM-07:01/07:02/07:27/07:97/07:159/07:167/07:245/07:260/07:348/07:383/07:398/07:411/07:413/07:423/07:425/07:432/07:433/07:434/07:445/07:446/07:452N/07:472/07:473/07:483N/07:485/07:486/07:496/07:500/07:507N/07:511/07:518/07:529/07:530/07:532/07:533/07:542/07:544/07:548/07:551N/07:553/07:560/07:564/07:566/07:572/07:577/07:580/07:582Q/07:590/07:592/07:593N/07:594/07:595/07:596/07:597/07:601/07:608…	07:02	Included	9
77	BEJDC-07:01/07:02/07:27/07:97/07:159/07:167/07:195/07:245/07:383/07:393N/07:397/07:398/07:405/07:411/07:413/07:415/07:416/07:423/07:425/07:432/07:433/07:434/07:436/07:439/07:445/07:446/07:449/07:452N/07:457/07:472/07:473/07:478/07:483N/07:484N/07:485/07:486/07:489/07:495/07:496/07:500/07:504/07:507N/07:509/07:511/07:518/07:520/07:525/07:529/07:530/07:532/07:533/07:541/07:542/07:544/07:548/07:551N…	07:02	Included	7
78	BKCJS-07:01/07:02/07:27/07:97/07:159/07:167/07:195/07:245/07:383/07:393N/07:397/07:398/07:405/07:411/07:413/07:415/07:416/07:423/07:425/07:432/07:433/07:434/07:436/07:439/07:445/07:446/07:449/07:452N/07:457/07:472/07:473/07:478/07:483N/07:484N/07:485/07:486/07:489/07:495/07:496/07:500/07:504/07:507N/07:509/07:511/07:518/07:520/07:525/07:529/07:530/07:532/07:533/07:541/07:542/07:544/07:548/07:551N…	07:02	Included	8
79	BKNWC-07:01/07:02/07:27/07:97/07:159/07:167/07:245/07:260/07:348/07:383/07:398/07:411/07:413/07:423/07:425/07:432/07:433/07:434/07:445/07:446/07:452N/07:472/07:473/07:483N/07:485/07:486/07:496/07:500/07:507N/07:511/07:518/07:529/07:530/07:532/07:533/07:542/07:544/07:548/07:551N/07:553/07:560/07:564/07:566/07:572/07:577/07:580/07:582Q/07:590/07:592/07:593N/07:594/07:595/07:596/07:597/07:601/07:608…	07:02	Included	11
80	BPYBM-07:01/07:02/07:27/07:97/07:133/07:159/07:167/07:245/07:260/07:348/07:383/07:398/07:411/07:413/07:423/07:425/07:432/07:433/07:434/07:445/07:446/07:452N/07:472/07:473/07:483N/07:485/07:486/07:496/07:500/07:507N/07:511/07:518/07:529/07:530/07:532/07:533/07:542/07:544/07:548/07:551N/07:553/07:560/07:564/07:566/07:572/07:577/07:580/07:582Q/07:590/07:592/07:593N/07:594/07:595/07:596/07:597/07:601…	07:02	Included	30
81	BRCNJ-07:01/07:02/07:27/07:97/07:133/07:159/07:167/07:195/07:245/07:383/07:393N/07:397/07:398/07:405/07:411/07:413/07:415/07:416/07:423/07:425/07:432/07:433/07:434/07:436/07:439/07:445/07:446/07:449/07:452N/07:457/07:472/07:473/07:478/07:483N/07:484N/07:485/07:486/07:489/07:495/07:496/07:500/07:504/07:507N/07:509/07:511/07:518/07:520/07:525/07:529/07:530/07:532/07:533/07:541/07:542/07:544/07:548/…	07:02	Included	43
82	CCHXN-07:01/07:02/07:27/07:97/07:133/07:159/07:167/07:195/07:245/07:383/07:393N/07:397/07:398/07:405/07:411/07:413/07:415/07:416/07:423/07:425/07:432/07:433/07:434/07:436/07:439/07:445/07:446/07:449/07:452N/07:457/07:472/07:473/07:478/07:483N/07:484N/07:485/07:486/07:489/07:495/07:496/07:500/07:504/07:507N/07:509/07:511/07:518/07:520/07:525/07:529/07:530/07:532/07:533/07:541/07:542/07:544/07:548/…	07:02	Included	10
83	CCYAV-07:01/07:02/07:27/07:78/07:97/07:103/07:133/07:153/07:159/07:166/07:167/07:195/07:245/07:246/07:383/07:393N/07:397/07:398/07:405/07:408/07:412/07:413/07:415/07:416/07:417/07:418/07:419/07:422/07:423/07:424/07:425/07:432/07:433/07:434/07:435/07:436/07:439/07:440/07:442/07:443/07:444/07:446/07:448/07:449/07:452N/07:453/07:457/07:458/07:461/07:462/07:463/07:468/07:469/07:470/07:471/07:472/07:4…	07:02	Included	2
84	CDCSY-07:01/07:02/07:27/07:97/07:133/07:159/07:167/07:245/07:260/07:348/07:383/07:398/07:411/07:413/07:423/07:425/07:432/07:433/07:434/07:445/07:446/07:452N/07:472/07:473/07:483N/07:485/07:486/07:496/07:500/07:507N/07:511/07:518/07:529/07:530/07:532/07:533/07:542/07:544/07:548/07:551N/07:553/07:560/07:564/07:566/07:572/07:577/07:580/07:582Q/07:590/07:592/07:593N/07:594/07:595/07:596/07:597/07:601…	07:02	Included	4
85	CUKWS-07:01/07:02/07:27/07:97/07:133/07:159/07:167/07:195/07:245/07:383/07:393N/07:397/07:398/07:405/07:411/07:413/07:415/07:416/07:423/07:425/07:432Q/07:433/07:434/07:436/07:439/07:445/07:446/07:449/07:452N/07:457/07:472/07:473/07:478/07:483N/07:484N/07:485/07:486/07:489/07:495/07:496/07:500/07:504/07:507N/07:509/07:511/07:518/07:520/07:525/07:529/07:530/07:532/07:533/07:541/07:542/07:544/07:548…	07:02	Included	22
86	CVDET-07:01/07:02/07:27/07:97/07:133/07:159/07:167/07:245/07:260/07:348/07:383/07:398/07:411/07:413/07:423/07:425/07:432Q/07:433/07:434/07:445/07:446/07:452N/07:472/07:473/07:483N/07:485/07:486/07:496/07:500/07:507N/07:511/07:518/07:529/07:530/07:532/07:533/07:542/07:544/07:548/07:551N/07:553/07:560/07:564/07:566/07:572/07:577/07:580/07:582Q/07:590/07:592/07:593N/07:594/07:595/07:596/07:597/07:60…	07:02	Included	3
87	DEXDY-07:01/07:02/07:27/07:97/07:133/07:159/07:167/07:195/07:245/07:383/07:393N/07:397/07:398/07:405/07:411/07:413/07:415/07:416/07:423/07:425/07:432Q/07:433/07:434/07:436/07:439/07:445/07:446/07:449/07:452N/07:457/07:472/07:473/07:478/07:483N/07:484N/07:485/07:486/07:489/07:495/07:496/07:500/07:504/07:507N/07:509/07:511/07:518/07:520/07:525/07:529/07:530/07:532/07:533/07:541/07:542/07:544/07:548…	07:02	Included	4
88	DEXFK-07:01/07:02/07:27/07:97/07:133/07:159/07:167/07:245/07:260/07:348/07:383/07:398/07:411/07:413/07:423/07:425/07:432Q/07:433/07:434/07:445/07:446/07:452N/07:472/07:473/07:483N/07:485/07:486/07:496/07:500/07:507N/07:511/07:518/07:529/07:530/07:532/07:533/07:542/07:544/07:548/07:551N/07:553/07:560/07:564/07:566/07:572/07:577/07:580/07:582Q/07:590/07:592/07:593N/07:594/07:595/07:596/07:597/07:60…	07:02	Included	4
89	XX1-07:01/07:02/07:27/07:85/07:97/07:159/07:167/07:195/07:245/07:383/07:393N/07:397/07:398/07:405/07:411/07:413/07:415/07:416/07:423/07:425/07:432/07:433/07:434/07:436/07:439/07:445/07:446/07:449/07:452N/07:457/07:472/07:473/07:478/07:483N/07:484N/07:485/07:486/07:489/07:495/07:496/07:500/07:504/07:507N/07:509/07:511/07:518/07:520/07:525/07:529/07:530/07:532/07:533/07:541/07:542/07:544/07:548/07:…	07:02	Included	1
90	XX1-07:01/07:02/07:27/07:97/07:102/07:133/07:159/07:167/07:195/07:245/07:340/07:383/07:393N/07:397/07:398/07:405/07:411/07:413/07:415/07:416/07:423/07:425/07:432Q/07:433/07:434/07:436/07:439/07:445/07:446/07:449/07:452N/07:457/07:472/07:473/07:478/07:483N/07:484N/07:485/07:486/07:489/07:495/07:496/07:500/07:504/07:507N/07:509/07:511/07:518/07:520/07:525/07:529/07:530/07:532/07:533/07:541/07:542/0…	07:02	Included	1
91	XX1-07:01/07:02/07:27/07:97/07:133/07:159/07:167/07:195/07:245/07:383/07:393N/07:397/07:398/07:405/07:411/07:413/07:415/07:416/07:423/07:425/07:432/07:433/07:434/07:436/07:439/07:445/07:446/07:449/07:452N/07:457/07:472/07:473/07:478/07:483N/07:484N/07:485/07:486/07:489/07:495/07:496/07:500/07:504/07:507N/07:509/07:511/07:518/07:520/07:525/07:529/07:530/07:532/07:533/07:541/07:542/07:544/07:548/07…	07:02	Included	1
92	XX1-07:01/07:02/07:27/07:97/07:133/07:159/07:167/07:195/07:245/07:383/07:393N/07:397/07:398/07:405/07:411/07:413/07:415/07:416/07:423/07:425/07:432/07:433/07:434/07:436/07:439/07:445/07:446/07:449/07:452N/07:457/07:472/07:473/07:478/07:483N/07:484N/07:485/07:486/07:489/07:495/07:496/07:500/07:504/07:507N/07:509/07:511/07:518/07:520/07:525/07:529/07:530/07:532/07:533/07:541/07:542/07:544/07:548/07…	07:02	Included	1
93	XX1-07:01/07:02/07:27/07:97/07:133/07:159/07:167/07:195/07:245/07:383/07:393N/07:397/07:398/07:405/07:411/07:413/07:415/07:416/07:423/07:425/07:432Q/07:433/07:434/07:436/07:439/07:445/07:446/07:449/07:452N/07:457/07:472/07:473/07:478/07:483N/07:484N/07:485/07:486/07:489/07:495/07:496/07:500/07:504/07:507N/07:509/07:511/07:518/07:520/07:525/07:529/07:530/07:532/07:533/07:541/07:542/07:544/07:548/0…	07:02	Included	2
94	XX1-07:01/07:02/07:27/07:97/07:133/07:159/07:167/07:245/07:348/07:383/07:393N/07:397/07:398/07:405/07:411/07:413/07:423/07:425/07:432/07:433/07:434/07:439/07:445/07:446/07:452N/07:472/07:473/07:485/07:486/07:495/07:496/07:500/07:504/07:507N/07:511/07:518/07:529/07:530/07:532/07:533/07:542/07:544/07:548/07:551N/07:553/07:560/07:564/07:566/07:572/07:577/07:580/07:582Q/07:590/07:592/07:593N/07:594/0…	07:02	Included	1
95	XX1-07:01/07:02/07:27/07:97/07:159/07:167/07:195/07:245/07:383/07:393N/07:397/07:398/07:405/07:411/07:413/07:415/07:416/07:423/07:425/07:432/07:433/07:434/07:436/07:439/07:445/07:446/07:449/07:452N/07:457/07:472/07:473/07:478/07:483N/07:484N/07:485/07:486/07:489/07:495/07:496/07:500/07:504/07:507N/07:509/07:511/07:518/07:520/07:525/07:529/07:530/07:532/07:533/07:541/07:542/07:544/07:548/07:551N/0…	07:02	Included	8
96	XX2-07:01/07:02/07:27/07:97/07:159/07:167/07:245/07:260/07:348/07:383/07:398/07:411/07:413/07:423/07:425/07:432/07:433/07:434/07:445/07:446/07:452N/07:472/07:473/07:483N/07:485/07:486/07:496/07:500/07:507N/07:511/07:518/07:529/07:530/07:532/07:533/07:542/07:544/07:548/07:551N/07:553/07:560/07:564/07:566/07:572/07:577/07:580/07:582Q/07:590/07:592/07:593N/07:594/07:595/07:596/07:597/07:601/07:608/0…	07:02	Included	4
97	XX3-07:01/07:02/07:27/07:159/07:195/07:245/07:320/07:345/07:348/07:350N/07:383/07:392/07:393N/07:396/07:397/07:398/07:400/07:401/07:405/07:409/07:411/07:413/07:415/07:416/07:423/07:425/07:432/07:433/07:434/07:436/07:439/07:445/07:449/07:452N/07:457/07:472/07:473/07:478/07:483N/07:484N/07:485/07:486/07:489/07:495/07:496/07:500/07:504/07:507N/07:509/07:510/07:511/07:518/07:520/07:525/07:529/07:530	07:02	Included	1
98	XX3-07:01/07:02/07:27/07:159/07:245/07:260/07:291/07:320/07:345/07:348/07:350N/07:383/07:392/07:396/07:398/07:400/07:401/07:409/07:411/07:413/07:423/07:425/07:432/07:433/07:434/07:445/07:452N/07:472/07:473/07:483N/07:485/07:486/07:496/07:500/07:507N/07:510/07:511/07:518/07:529/07:530/07:532/07:533/07:542/07:544/07:548/07:551N/07:553/07:560/07:564/07:566/07:572/07:577/07:580	07:02	Included	2
99	XX1-07:02/07:17/07:97/07:133/07:159/07:167/07:245/07:348/07:383/07:397/07:398/07:413/07:423/07:433/07:434/07:439/07:446/07:452N/07:473/07:483N/07:486/07:496/07:500/07:504/07:507N/07:511/07:518/07:529/07:532/07:533/07:542/07:544/07:548/07:551N/07:553/07:560/07:564/07:566/07:572/07:577/07:580/07:590/07:592/07:593N/07:594/07:595/07:596/07:597/07:601/07:605/07:608/07:612/07:616/07:629/07:631/07:632Q/…	07:17	Included	1
100	XX2-07:02/07:17/07:397/07:439/07:504/07:605	07:17	Included	1
101	CEBFK-07:01/07:18/07:103/07:153/07:166/07:417/07:418/07:419/07:422/07:442/07:443/07:448/07:453/07:458/07:462/07:463/07:469/07:470/07:471/07:479/07:491/07:493/07:502/07:506/07:508/07:517/07:526/07:545/07:547/07:554/07:555/07:561/07:570/07:588/07:591/07:603N/07:610/07:617/07:619/07:621/07:623/07:624/07:627/07:635/07:654/07:657/07:663Q/07:682/07:685/07:687/07:690N/07:694/07:696/07:699/07:708/07:712/…	07:18	Included	1
102	XX1-07:01/07:02/07:27/07:411/07:432/07:445/07:582Q/07:697Q/07:711	07:27	Included	1
103	XX1-07:01/07:02/07:27/07:411/07:432Q/07:445/07:582Q/07:697Q/07:711	07:27	Included	1
104	XX1-07:02/07:29/07:457/07:484N	07:29	Included	1
105	XX1-07:02/07:38/07:97/07:133/07:159/07:167/07:245/07:348/07:383/07:398/07:413/07:415/07:416/07:423/07:433/07:434/07:436/07:446/07:452N/07:457/07:473/07:478/07:483N/07:484N/07:486/07:489/07:496/07:500/07:507N/07:511/07:518/07:520/07:529/07:532/07:533/07:541/07:542/07:544/07:548/07:551N/07:553/07:560/07:564/07:566/07:572/07:576/07:577/07:580/07:590/07:592/07:593N/07:594/07:595/07:596/07:597/07:601/…	07:38	Included	1
106	XX2-08:02/08:03/08:25/08:33/08:52N/08:94/08:117/08:159/08:161N/08:166/08:172/08:174	08:03	Included	1
107	XX1-08:02/08:05/08:52N/08:159	08:05	Included	1
108	XX1-07:02/07:66/07:97/07:159/07:167/07:245/07:348/07:383/07:398/07:413/07:415/07:416/07:423/07:433/07:434/07:436/07:446/07:452N/07:473/07:478/07:483N/07:486/07:496/07:500/07:507N/07:511/07:518/07:520/07:529/07:532/07:533/07:541/07:542/07:544/07:548/07:551N/07:553/07:560/07:564/07:566/07:572/07:576/07:577/07:580/07:590/07:592/07:593N/07:594/07:595/07:596/07:597	07:66	Included	1
109	XX1-07:02/07:74/07:97/07:159/07:167/07:245/07:340/07:383/07:393N/07:397/07:398/07:405/07:413/07:415/07:416/07:423/07:433/07:434/07:436/07:439/07:446/07:449/07:452N/07:457/07:473/07:478/07:483N/07:484N/07:486/07:489/07:495/07:496/07:500/07:504/07:507N/07:509/07:511/07:520/07:525/07:529/07:532/07:533/07:541/07:542/07:544/07:548/07:551N/07:553/07:560/07:564/07:566/07:572/07:576/07:577/07:580/07:590/…	07:74	Included	2
110	XX1-08:01/08:22/08:121N/08:127N/08:128/08:129N/08:130N/08:131/08:141Q/08:147/08:148/08:155/08:162/08:164/08:176/08:178/08:186/08:187/08:192/08:193/08:194/08:196/08:197/08:199	08:22	Included	1
111	XX2-08:01/08:22/08:121N/08:127N/08:128/08:129N/08:130N/08:131/08:141Q/08:147/08:148/08:155/08:157/08:162/08:164/08:176/08:178	08:22	Included	1
112	XX1-07:01/07:78/07:95/07:103/07:153/07:166/07:417/07:418/07:419/07:422/07:442/07:443/07:448/07:453/07:458/07:462/07:463/07:468/07:469/07:470/07:471/07:479/07:491/07:493/07:502/07:506/07:508/07:527/07:545/07:547/07:554/07:555/07:557/07:561/07:570/07:588/07:591/07:603N/07:610/07:617/07:619/07:623/07:624/07:627	07:95	Included	2
113	BPTKB-04:01/04:75/04:79/04:84/04:146/04:180/04:189/04:195/04:197/04:200/04:201/04:207/04:211/04:217N/04:221/04:222/04:226/04:233N/04:234N/04:251/04:252/04:254/04:258/04:261/04:266/04:267/04:268/04:269/04:272/04:274/04:275/04:277/04:278/04:279N/04:280/04:283/04:287/04:288/04:289/04:298/04:300N/04:301/04:303/04:305N/04:306/04:308/04:309N/04:310/04:315/04:316/04:318/04:319/04:321/04:322/04:325/04:32…	04:289	Included	1
114	CUKYC-03:04/03:100/03:101/03:105/03:106/03:184/03:193/03:211/03:212/03:213/03:263/03:282/03:283/03:303/03:309/03:311/03:314/03:322/03:331/03:337/03:339/03:343/03:354/03:358/03:359/03:366N/03:369/03:381/03:387/03:392N/03:393/03:396N/03:397/03:400/03:404/03:405/03:408/03:409/03:417/03:423/03:441/03:443/03:448Q/03:453/03:455/03:456/03:458/03:462N/03:466/03:467/03:478/03:484/03:485/03:486/03:491/03:4…	03:358	Included	1
115	XX1-04:01/04:75/04:79/04:84/04:146/04:180/04:189/04:195/04:197/04:200/04:201/04:207/04:211/04:217N/04:221/04:222/04:226/04:233N/04:234N/04:251/04:252/04:254/04:258/04:261/04:266/04:267/04:268/04:269/04:272/04:274/04:275/04:277/04:278/04:279N/04:280/04:283/04:287/04:288/04:289/04:298/04:300N/04:301/04:303/04:305N/04:306/04:308/04:309N/04:310/04:315/04:316/04:318/04:319/04:321/04:322/04:325/04:327/…	04:331	Included	1
116	DKVDM-12:02/12:03/12:34/12:139Q/12:149/12:160/12:163/12:171/12:184/12:186/12:187/12:201/12:209/12:210/12:211/12:216/12:220/12:223/12:225/12:227/12:232N/12:238/12:244/12:245/12:246/12:248/12:249/12:253/12:256/12:257/12:258/12:262/12:267/12:273/12:274/12:277/12:278/12:283/12:284/12:289/12:291/12:292/12:295N/12:297/12:300/12:302/12:306/12:312/12:317/12:318/12:319/12:320/12:321/12:322/12:324N	12:03	Included	2
117	XX1-12:02/12:03/12:34/12:139Q/12:149/12:160/12:163/12:171/12:184/12:186/12:187/12:201/12:209/12:210/12:211/12:216/12:220/12:223/12:225/12:227/12:232N/12:238/12:244/12:245/12:246/12:248/12:249/12:253/12:256/12:257/12:258/12:262/12:267/12:273/12:274/12:277/12:278/12:283/12:284/12:289/12:291/12:292/12:295N/12:297/12:299N/12:300/12:302/12:306	12:03	Included	1
118	XX2-12:02/12:03/12:139/12:149/12:160/12:163/12:171/12:184/12:186/12:187/12:201/12:209/12:210/12:211/12:216/12:220/12:223/12:225/12:227/12:232N/12:238/12:244/12:245/12:246/12:248/12:249/12:253/12:256/12:257/12:258/12:262/12:267/12:273/12:274N/12:277/12:278/12:283/12:284/12:289/12:291/12:292	12:03	Included	1
119	XX2-12:02/12:03/12:34/12:139Q/12:149/12:160/12:163/12:171/12:184/12:186/12:187/12:201/12:209/12:210/12:211/12:216/12:220/12:223/12:225/12:227/12:232N/12:238/12:244/12:245/12:246/12:248/12:249/12:253/12:256/12:257/12:258/12:262/12:267/12:273/12:274/12:277/12:278/12:283/12:284/12:289/12:291/12:292/12:295N/12:297/12:300/12:302/12:306/12:312/12:317/12:318/12:319/12:320/12:321/12:322/12:324N	12:03	Included	2
120	XX1-12:03/12:04/12:139/12:149/12:160/12:163/12:171/12:184/12:186/12:187/12:201/12:209/12:210/12:211/12:216/12:220	12:04	Included	1
121	XX1-12:03/12:04/12:139/12:149/12:160/12:163/12:171/12:184/12:186/12:187/12:201/12:209/12:210/12:211/12:216/12:220/12:223/12:225/12:227/12:232N	12:04	Included	1
122	XX1-12:03/12:04/12:139/12:149/12:160/12:163/12:171/12:184/12:186/12:187/12:201/12:209/12:210/12:211/12:216/12:220/12:223/12:225/12:227/12:232N/12:244/12:245/12:248/12:249/12:253/12:256/12:257/12:262/12:267	12:04	Included	2
123	XX2-12:03/12:04/12:05/12:34/12:43/12:98/12:149/12:152/12:160/12:163/12:167/12:171/12:172/12:173/12:174/12:184/12:186/12:187/12:191/12:192/12:201/12:209/12:210/12:211/12:216/12:220	12:04	Included	1
124	XX2-12:03/12:04/12:05/12:34/12:98/12:149/12:152/12:160/12:163/12:167/12:171/12:172/12:173/12:174/12:184/12:186/12:187/12:191/12:192/12:201/12:209/12:210/12:211/12:216/12:220/12:223/12:225/12:244/12:245/12:248/12:249/12:253/12:256/12:257/12:262/12:267/12:273/12:274N/12:277/12:278/12:283/12:284/12:289/12:291/12:292	12:04	Included	1
125	XX1-07:01/07:02/07:27/07:97/07:159/07:167/07:195/07:245/07:359/07:383/07:393N/07:397/07:398/07:405/07:411/07:413/07:415/07:416/07:423/07:425/07:432/07:433/07:434/07:436/07:439/07:445/07:446/07:449/07:452N/07:457/07:472/07:473/07:478/07:483N/07:484N/07:485/07:486/07:489/07:495/07:496/07:500/07:504/07:507N/07:509/07:511/07:518/07:520/07:525/07:529/07:530/07:532/07:533/07:541/07:542/07:544/07:548/07…	07:359	Included	1
126	XX1-14:02/14:03/14:23/14:31/14:51/14:80/14:81/14:83/14:85/14:86/14:91/14:94/14:95/14:100/14:102/14:104/14:105Q/14:106/14:109/14:111/14:112/14:113/14:114/14:115	14:03	Included	1
127	XX1-14:02/14:03/14:31/14:51/14:80/14:81/14:83/14:85/14:94/14:95/14:100/14:102/14:104	14:03	Included	1
128	XX1-15:02/15:13/15:47/15:68/15:89/15:109/15:119/15:122N/15:137/15:145N/15:146/15:150/15:151	15:13	Included	1
129	AZGDH-16:01/16:02/16:89N/16:97/16:99/16:107/16:108/16:112	16:02	Included	4
130	BRWTN-16:01/16:02/16:89N/16:94/16:99/16:107/16:108/16:123N	16:02	Included	1
131	BSBTX-16:01/16:02/16:89N/16:97/16:99/16:107/16:108/16:112/16:123N/16:125/16:126/16:127/16:130/16:131/16:134/16:135/16:137/16:138/16:142/16:146	16:02	Included	1
132	CEDTZ-16:01/16:02/16:89N/16:94/16:99/16:107/16:108/16:123N/16:155	16:02	Included	3
133	XX1-16:01/16:02/16:25/16:89N/16:94/16:99/16:107/16:108/16:155	16:02	Included	1
134	XX1-16:01/16:02/16:89N/16:94/16:99/16:107/16:108/16:123N/16:155	16:02	Included	1
135	XX2-16:01/16:02/16:07/16:25/16:89N/16:97/16:99/16:107/16:108/16:112/16:123N/16:125/16:126/16:127/16:130/16:131/16:134/16:135/16:137/16:138/16:142/16:146/16:148/16:152/16:154/16:155/16:157/16:158/16:159/16:161/16:162/16:163/16:164/16:165/16:166/16:168/16:169/16:171/16:172	16:02	Included	1
136	XX2-16:01/16:02/16:25/16:89N/16:94/16:99/16:107/16:108/16:121/16:123N	16:02	Included	1
137	XX2-16:01/16:02/16:25/16:89N/16:97/16:99/16:107/16:108/16:112	16:02	Included	1
138	XX2-16:01/16:02/16:25/16:89N/16:97/16:99/16:107/16:108/16:112/16:123N	16:02	Included	1
139	XX2-16:01/16:02/16:25/16:89N/16:97/16:99/16:107/16:108/16:112/16:123N/16:125/16:126/16:127/16:130/16:131/16:134/16:135/16:137/16:138/16:142/16:146	16:02	Included	1
140	XX2-16:01/16:02/16:89N/16:94/16:99/16:107/16:108/16:123N/16:132N/16:136/16:155/16:163	16:02	Included	1
141	XX2-16:01/16:02/16:97/16:112/16:123N/16:125/16:126/16:127/16:130/16:131/16:134/16:135/16:137/16:138/16:142/16:146	16:02	Included	1
142	DFBNE-16:01/16:02/16:07/16:83/16:95/16:97/16:105/16:112/16:118/16:123N/16:125/16:126/16:127/16:130/16:131/16:132N/16:134/16:135/16:136/16:137/16:138/16:142/16:146/16:148/16:152/16:154/16:155/16:157/16:158/16:159/16:160/16:161/16:162/16:163/16:164/16:165/16:168/16:169/16:171/16:172	16:112	Included	1
143	AB-18:01/18:02	18:02	Included	6
144	BNP-18:01/18:02/18:11	18:02	Included	3
145	BNP-18:01/18:02/18:11	18:02	Included	5
146	UE-18:01/18:02/18:10	18:02	Included	2
147	XX1-04:01/04:09N/04:75/04:79/04:84/04:146/04:180/04:189/04:195/04:197/04:200/04:201/04:207/04:211/04:217N/04:221/04:222/04:226/04:233N/04:234N/04:251/04:252/04:254/04:258/04:259/04:261/04:264/04:266/04:267/04:268/04:269/04:272/04:274/04:275/04:277/04:278/04:279N/04:280/04:283/04:287/04:288/04:289/04:298/04:300N/04:301/04:303/04:305N/04:306/04:308/04:309N/04:310/04:315/04:316/04:318/04:319/04:321/…	04:09N	Included	1
148	XX1-05:01/05:03/05:37/05:53/05:108/05:113N/05:116/05:119/05:121/05:127/05:128N/05:137/05:138/05:139/05:142/05:144/05:145/05:150/05:152/05:153N/05:156/05:158/05:159/05:160/05:161/05:164/05:167/05:168/05:169N/05:172/05:175N/05:179/05:180N/05:183/05:185/05:187/05:189/05:192/05:196/05:199/05:202Q/05:203/05:204/05:205/05:208N/05:209/05:213N/05:214/05:220/05:221/05:222	05:09	Excluded	1
149	BPTKB-04:01/04:75/04:79/04:84/04:146/04:180/04:189/04:195/04:197/04:200/04:201/04:207/04:211/04:217N/04:221/04:222/04:226/04:233N/04:234N/04:251/04:252/04:254/04:258/04:261/04:266/04:267/04:268/04:269/04:272/04:274/04:275/04:277/04:278/04:279N/04:280/04:283/04:287/04:288/04:289/04:298/04:300N/04:301/04:303/04:305N/04:306/04:308/04:309N/04:310/04:315/04:316/04:318/04:319/04:321/04:322/04:325/04:32…	04:82	Excluded	1
150	BPVKK-04:01/04:180/04:189/04:200/04:201/04:217N/04:226/04:234N/04:261/04:267/04:268/04:274/04:275/04:277/04:280/04:287/04:288/04:289/04:298/04:301/04:305N/04:306/04:308/04:309N/04:310/04:315/04:316/04:318/04:321/04:322/04:327/04:328/04:329/04:332/04:336/04:339/04:343/04:348/04:349N/04:356/04:358/04:359	04:82	Excluded	2
151	CUKWM-04:01/04:35/04:75/04:79/04:84/04:146/04:180/04:189/04:195/04:197/04:200/04:201/04:207/04:211/04:217N/04:221/04:222/04:226/04:233N/04:234N/04:251/04:252/04:254/04:258/04:260/04:261/04:266/04:267/04:268/04:269/04:272/04:274/04:275/04:276/04:277/04:278/04:279N/04:280/04:283/04:287/04:288/04:289/04:295/04:298/04:300N/04:301/04:303/04:305N/04:306/04:308/04:309N/04:310/04:315/04:316/04:318/04:319…	04:82	Excluded	1
152	DFNMA-04:01/04:04/04:35/04:75/04:79/04:84/04:146/04:180/04:189/04:194/04:195/04:197/04:200/04:201/04:207/04:209/04:211/04:217N/04:221/04:222/04:226/04:227/04:233N/04:234N/04:249/04:250/04:251/04:252/04:254/04:258/04:261/04:266/04:267/04:268/04:269/04:272/04:274/04:275/04:277/04:278/04:279N/04:280/04:283/04:287/04:288/04:289/04:295/04:298/04:301/04:305N/04:306/04:308/04:309N/04:310/04:315/04:316/0…	04:82	Excluded	1
153	CUKXY-07:02/07:97/07:133/07:159/07:167/07:245/07:348/07:383/07:393N/07:398/07:405/07:413/07:415/07:416/07:423/07:433/07:434/07:446/07:452N/07:457/07:473/07:478/07:484N/07:486/07:489/07:495/07:496/07:500/07:507N/07:511/07:518/07:529/07:532/07:533/07:542/07:544/07:548/07:551N/07:553/07:560/07:564/07:566/07:576/07:577/07:580/07:590/07:592/07:593N/07:594/07:595/07:596/07:597/07:601/07:608/07:612/07:6…	07:66	Excluded	2
154	CCMNW-07:02/07:97/07:133/07:159/07:167/07:245/07:348/07:383/07:393N/07:398/07:405/07:413/07:415/07:416/07:423/07:433/07:434/07:446/07:452N/07:473/07:478/07:486/07:495/07:496/07:500/07:507N/07:511/07:518/07:529/07:532/07:533/07:542/07:544/07:548/07:551N/07:553/07:560/07:564/07:566/07:576/07:577/07:580/07:590/07:592/07:593N/07:594/07:595/07:596/07:597/07:601/07:608/07:612/07:616/07:629/07:631/07:63…	07:74	Excluded	1
155	BRDFY-07:02/07:97/07:133/07:159/07:167/07:245/07:348/07:383/07:398/07:413/07:415/07:416/07:423/07:433/07:434/07:446/07:452N/07:457/07:473/07:478/07:483N/07:484N/07:486/07:489/07:496/07:500/07:507N/07:511/07:518/07:529/07:532/07:533/07:542/07:544/07:548/07:551N/07:553/07:560/07:564/07:566/07:572/07:576/07:577/07:580/07:590/07:592/07:593N/07:594/07:595/07:596/07:597/07:601/07:608/07:612/07:616/07:6…	07:359	Excluded	1
156	XX1-04:01/04:59Q/04:180/04:189/04:200/04:201/04:217N/04:226/04:234N/04:267/04:268/04:274/04:275/04:277/04:280/04:287/04:288/04:289	04:NEW	Excluded	1
