# Supplementary material for: Population-agnostic real-time molecular mismatch estimation using rSSO-defined HLA allele strings: minimal impact of allelic discordance with NGS
Source: Front Immunol. 2026 Mar 11;17:1781594. doi: 10.3389/fimmu.2026.1781594 (PMC13013013; doi:10.3389/fimmu.2026.1781594)
Supplement: Supplementary file 4 [file Table4.xlsx]

## Sheet: HLA Data
Supplementary Table 4. Samples of HLA-DRB1 alleles showing discordance between rSSO and NGS typing.
Pattern ID	rSSO HLA-DRB1 allele string (alleles in bold match the NGS type)	NGS type	NGS type included in rSSO string?	Pattern frequency
1	XX1-03:01/03:50/03:68N/03:83/03:100/03:104/03:110/03:114/03:116/03:117/03:121/03:124/03:127/03:132/03:134/03:137/03:138/03:139/03:142/03:144/03:146	03:110	Included	1
2	BJKHE-03:01/03:50/03:68N/03:83/03:100/03:104/03:124/03:127/03:132/03:137/03:139/03:142/03:143/03:144/03:146	03:124	Included	1
3	BPWMH-04:03/04:04/04:23/04:52/181/195/218/220/223/224/228/258/272	04:04	Included	1
4	CGWBK-04:03/04:04/04:23/04:52/04:181/04:195/04:218/04:220/04:223/04:224/04:228/04:258/04:272/04:276/04:279/04:288/04:290	04:04	Included	2
5	BCPPR-04:01/04:05/04:08/213/232	04:05	Included	2
6	AAHEE-04:01/04:07/04:92/04:128/04:141/04:158N	04:07	Included	1
7	ANJMM-04:05/04:07/04:08/04:92/197	04:07	Included	5
8	AVXGA-04:03/04:04/04:07/04:52/04:92/04:95/04:97/181/195/197/198/218	04:07	Included	3
9	AZGEJ-04:05/04:07/04:08/04:92/197/222	04:07	Included	4
10	BCEUT-04:01/04:07/04:92/197/222	04:07	Included	2
11	BEJVE-04:03/04:04/04:07/04:52/04:92/04:95/04:97/181/195/197/198/218/222/228/234	04:07	Included	1
12	BJRSK-04:04/04:07/04:23/04:92/220/222/223/224/246/249	04:07	Included	2
13	DJJVB-04:03/04:04/04:07/04:52/04:92/04:181/04:195/04:218/04:222/04:228/04:246/04:249/04:256/04:262/04:263/04:269/04:278/04:279/04:282/04:295/04:300N	04:07	Included	2
14	XX1-04:01/04:07/04:92/04:197/04:222/04:246/04:249	04:07	Included	1
15	XX1-04:03/04:04/04:07/04:52/04:92/04:181/04:195/04:218/04:222/04:228/04:246/04:249/04:256/04:262/04:263/04:269/04:278/04:279/04:282/04:295/04:300N	04:07	Included	1
16	XX1-04:03/04:07/04:52/04:92/04:181/04:195/04:218/04:222/04:228/04:246/04:249/04:256/04:262/04:263/04:269	04:07	Included	1
17	XX1-04:03/04:07/04:52/04:92/04:181/04:195/04:218/04:222/04:228/04:246/04:249/04:256/04:262/04:263/04:269/04:278/04:279/04:282	04:07	Included	6
18	XX1-04:04/04:07/04:23/04:92/04:220/04:222/04:223/04:224/04:246/04:249/04:256/04:258/04:262/04:263/04:269/04:272	04:07	Included	4
19	XX1-04:04/04:07/04:23/04:92/04:220/04:222/04:223/04:224/04:246/04:249/04:256/04:258/04:262/04:263/04:269/04:272/04:276/04:278/04:288/04:290/04:302	04:07	Included	1
20	XX1-04:05/04:07/04:08/04:92/197/222/246/249/252	04:07	Included	2
21	EK-04:05/04:08	04:08	Included	5
22	XX1-04:01/04:05/04:08/04:252	04:08	Included	1
23	XX1-04:05/04:83/213/232/245/255	04:83	Included	1
24	ANJFC-04:07/04:92/197	04:92	Included	2
25	BPVMY-04:07/04:92/04:222/04:246/04:249/04:256/04:262/04:263/04:269	04:92	Included	1
26	CCDGR-04:07/04:92/04:222/04:246/04:249/04:256/04:262/04:263/04:269/04:278	04:92	Included	2
27	XX2-07:01/07:03/07:33/07:34/07:55/07:56/07:72/07:77/07:79/07:81/07:82/07:85/07:86/07:87N/07:88/07:89/07:90/07:92/07:93/07:94/07:95/07:96/07:98/07:99/07:100	07:03	Included	1
28	XX1-11:02/11:03/11:231/11:242/11:251	11:03	Included	1
29	XX1-11:02/11:03/11:231/11:242/11:251/11:256/11:260	11:03	Included	1
30	XX2-11:02/11:03/11:231/11:242/11:251/11:256/11:260	11:03	Included	1
31	XX1-11:01/11:10/11:12/11:188	11:10	Included	1
32	XX1-11:01/11:12/11:188	11:12	Included	1
33	AYTFX-11:04/11:06/129/181/187/198/207/210/211	11:129	Included	1
34	SNFU-11:06/129	11:129	Included	3
35	XX1-11:04/11:06/11:129/11:187/11:198/11:210/11:211/11:220/11:221/11:223/11:224/11:230/11:244/11:246N/11:253	11:129	Included	1
36	XX1-11:01/11:15/11:97/11:100/11:117/11:188/11:208/11:222/11:225/11:228/11:232/11:234/11:235/11:236/11:238/11:239/11:240/11:243/11:247/11:250N/11:252/11:254	11:15	Included	1
37	XX1-11:01/11:24/11:29/11:188/11:263	11:24	Included	1
38	AJWTF-13:02/13:05/203	13:05	Included	2
39	ASZCS-14:02/14:06/14:176	14:06	Included	2
40	DFZHG-14:02/14:06/14:176/14:195N	14:06	Included	2
41	XX1-14:02/14:06/14:176	14:06	Included	1
42	ANCAM-14:01/14:54/14:113/14:114/14:125/14:142/14:151/14:157/14:166N/14:168	14:54	Included	13
43	ANKEC-14:01/14:54/113/114/125/142/151/157/168	14:54	Included	3
44	ANKFZ-14:01/14:54/113/114/125/133/142/151/157/168	14:54	Included	1
45	ANTPZ-14:01/14:54/113/114/125/142/151/157/163/168	14:54	Included	1
46	ANTRA-14:01/14:54/113/114/125/142/157/168	14:54	Included	1
47	ANXCB-14:01/14:54/14:113/14:114/14:125/14:142/14:157/14:166N/14:168	14:54	Included	2
48	ANYUS-14:01/14:54/14:99/113/114/125/142/151/157/168	14:54	Included	8
49	ASUVG-14:01/14:23/14:54/14:113/14:114/14:125/14:142/14:151/14:157/14:166N/14:168	14:54	Included	2
50	ATFVC-14:01/14:38/14:54/113/114/125/142/151/157/168/172	14:54	Included	1
51	AXJJS-14:01/14:38/14:54/113/114/125/142/157/168/172	14:54	Included	1
52	AXZYH-14:01/14:23/14:38/14:54/14:113/14:114/14:125/14:142/14:157/14:166N/14:168/14:172	14:54	Included	1
53	BEFEJ-14:01/14:54/14:113/14:114/14:125/14:142/14:157/14:166N/14:168/14:190	14:54	Included	8
54	BEHHJ-14:01/14:54/113/114/125/133/142/157/168/190	14:54	Included	3
55	BEKTT-14:01/14:54/113/114/125/142/157/168/190	14:54	Included	2
56	BEUGV-14:01/14:38/14:54/14:113/14:114/14:125/14:142/14:157/14:166N/14:168/14:172/14:190	14:54	Included	1
57	BJBTK-14:01/14:54/14:113/14:114/14:125/14:142/14:157/14:166N/14:168/14:190/14:192	14:54	Included	1
58	BJKJZ-14:01/14:54/113/114/125/142/157/190/192	14:54	Included	7
59	BJKKB-14:01/14:54/113/114/125/142/157/190/192/199	14:54	Included	1
60	BJMNC-14:01/14:23/14:54/113/114/125/142/157/190/192	14:54	Included	1
61	BKDTK-14:01/14:54/113/114/125/133/142/157/190/192/199	14:54	Included	1
62	BPKTS-14:01/14:54/113/114/125/142/157/190/192/199/202/204/207	14:54	Included	6
63	BPXMH-14:01/14:54/113/114/125/142/157/190/192/202/204/207	14:54	Included	12
64	BRDCP-14:01/14:54/113/114/125/142/157/190/192/193/202/204/207	14:54	Included	1
65	BRVNP-14:01/14:54/113/114/125/133/142/157/190/192/199/202/204/207	14:54	Included	8
66	BSCMU-14:01/14:54/14:113/14:114/14:125/14:142/14:157/14:166N/14:190/14:192/14:202/14:204/14:207	14:54	Included	3
67	CCDGH-14:01/14:54/14:113/14:114/14:125/14:142/14:157/14:190/14:192/14:193/14:202/14:204/14:207/14:213	14:54	Included	1
68	CCHJY-14:01/14:54/14:113/14:114/14:125/14:142/14:157/14:190/14:192/14:202/14:204/14:207/14:213	14:54	Included	10
69	CDCSV-14:01/14:54/14:113/14:114/14:125/14:133/14:142/14:157/14:190/14:192/14:199/14:202/14:204/14:207/14:213	14:54	Included	8
70	CDSBU-14:01/14:54/14:113/14:114/14:125/14:142/14:157/14:190/14:192/14:197N/14:202/14:204/14:207/14:213	14:54	Included	9
71	CUKPA-14:01/14:54/14:113/14:114/14:125/14:142/14:157/14:190/14:192/14:199/14:202/14:204/14:207/14:213/14:214/14:215/14:216/14:217/14:219	14:54	Included	5
72	CUKPN-14:01/14:54/14:113/14:114/14:125/14:142/14:157/14:190/14:192/14:202/14:204/14:207/14:213/14:214/14:215/14:216/14:217/14:219	14:54	Included	9
73	CUYPV-14:01/14:54/14:113/14:114/14:125/14:133/14:142/14:157/14:190/14:192/14:199/14:202/14:204/14:207/14:213/14:215/14:216/14:217/14:219	14:54	Included	2
74	CVERZ-14:01/14:54/14:113/14:114/14:125/14:142/14:157/14:190/14:192/14:193/14:202/14:204/14:207/14:213/14:215/14:216/14:217/14:219	14:54	Included	3
75	CWTMN-14:01/14:54/14:99/14:113/14:114/14:125/14:142/14:157/14:190/14:192/14:202/14:204/14:207/14:213/14:215/14:216/14:217/14:219	14:54	Included	1
76	CXCWJ-14:01/14:54/14:113/14:114/14:125/14:142/14:157/14:190/14:192/14:197N/14:202/14:204/14:207/14:213/14:215/14:216/14:217/14:219	14:54	Included	1
77	XX1-14:01/14:20/14:54/14:113/14:114/14:125/14:142/14:157/14:190/14:192/14:199/14:202/14:204/14:207/14:213/14:215/14:216/14:217/14:219	14:54	Included	1
78	XX1-14:01/14:54/14:113/14:114/14:125/14:142/14:157/14:166N/14:190/14:192/14:202/14:204/14:207/14:213/14:214/14:215/14:216/14:217/14:219	14:54	Included	1
79	XX1-14:01/14:54/14:113/14:114/14:125/14:142/14:157/14:190/14:192/14:193/14:202/14:204/14:207/14:213	14:54	Included	2
80	XX1-14:01/14:54/14:113/14:114/14:125/14:142/14:157/14:190/14:192/14:197N/14:202/14:204/14:207/14:213	14:54	Included	1
81	XX1-14:01/14:54/14:113/14:114/14:125/14:142/14:157/14:190/14:192/14:202/14:204/14:207/14:213	14:54	Included	2
82	XX1-14:01/14:54/14:113/14:114/14:125/14:142/14:157/14:190/14:192/14:202/14:204/14:207/14:213/14:215/14:216/14:217/14:219	14:54	Included	2
83	XX1-14:01/14:54/14:99/113/114/125/142/157/190/192/202/204/207	14:54	Included	6
84	XX2-14:01/14:23/14:38/14:54/14:113/14:114/14:125/14:142/14:157/14:166N/14:168/14:172/14:190	14:54	Included	1
85	XX2-14:01/14:23/14:54/14:113/14:114/14:125/14:142/14:157/14:190/14:192/14:199	14:54	Included	1
86	XX2-14:01/14:23/14:54/14:113/14:114/14:125/14:142/14:157/14:190/14:192/14:199/14:202/14:204/14:207	14:54	Included	1
87	XX2-14:01/14:23/14:54/14:113/14:114/14:125/14:142/14:157/14:190/14:192/14:202/14:204/14:207/14:213/14:214/14:215/14:216/14:217/14:219	14:54	Included	1
88	XX2-14:01/14:54/14:113/14:114/14:125/14:142/14:157/14:163/14:168/14:190	14:54	Included	2
89	XX2-14:01/14:54/14:113/14:114/14:125/14:142/14:157/14:190/14:192/14:197N	14:54	Included	1
90	XX2-14:01/14:54/14:99/14:113/14:114/14:125/14:142/14:157/14:190/14:192/14:202/14:204/14:207	14:54	Included	2
91	AB-15:01/15:02	15:02	Included	1
92	XX1-15:01/15:02/15:03/15:85/15:86/15:114/15:123/15:124/15:127/15:132/15:134N/15:138N/15:141/15:144/15:145/15:146	15:03	Included	2
93	XX1-15:01/15:03/15:85/15:86/15:123/15:124/15:132/15:138N/15:141/15:144/15:145/15:146/15:151/15:160/15:163N/15:166/15:171/15:173/15:174	15:03	Included	1
94	XX1-15:02/15:78/15:126/15:140	15:78	Included	1
95	AVDJJ-16:01/16:02/16:21N/16:25/16:28/16:29/16:31/16:35/16:41N/16:42/16:43/16:45	16:02	Included	4
96	BRDGB-16:01/16:02/16:35/16:49/16:51/16:52	16:02	Included	3
97	CDDWM-16:01/16:02/16:35/16:49/16:51/16:52/16:54/16:57/16:59Q	16:02	Included	1
98	HRU-16:01/16:02/16:35	16:02	Included	8
99	XX1-16:01/16:02/16:35/16:41N	16:02	Included	1
100	XX1-16:01/16:02/16:35/16:41N/16:49/16:51/16:52	16:02	Included	1
101	XX1-16:01/16:02/16:35/16:49/16:51/16:52/16:54/16:57/16:59Q	16:02	Included	3
102	XX2-16:01/16:02/16:35/16:49/16:51/16:52/16:54/16:57/16:59Q	16:02	Included	1
103	AZUNC-04:03/04:04/04:23/04:52/04:97/181/182/195/198/218/220/221/223/224/228	04:04	Included	1
104	BFUJV-04:03/04:04/04:23/04:52/04:97/181/182/195/198/218/220/221/223/224/228/234	04:04	Included	1
105	BPWMH-04:03/04:04/04:23/04:52/181/195/218/220/223/224/228/258/272	04:04	Included	2
106	DCKWC-04:03/04:04/04:23/04:52/04:181/04:195/04:218/04:220/04:223/04:224/04:228/04:258/04:272/04:276/04:279/04:288/04:290/04:295/04:300N/04:302	04:04	Included	1
107	AYTBK-04:04/04:05/04:08/04:23/04:95/182/220/223/224	04:08	Included	1
108	AKKDM-04:10/04:11/04:201/04:203/04:207	04:11	Included	1
109	AKKDM-04:10/04:11/201/203/207	04:11	Included	4
110	XX1-04:03/04:10/04:11/04:52/04:181/04:195/04:201/04:203/04:207/04:218/04:228/04:279/04:300N	04:11	Included	1
111	ASZCS-14:02/14:06/176	14:06	Included	1
112	XX2-14:02/14:06/14:106/14:170/14:176	14:06	Included	1
113	XX1-14:01/14:38/14:54/14:62/14:113/14:114/14:125/14:142/14:147/14:157/14:163/14:166N/14:168/14:172/14:190	14:54	Included	2
114	XX1-14:01/14:54/14:62/14:113/14:114/14:125/14:142/14:147/14:157/14:163/14:190/14:192/14:193/14:197N/14:199/14:202/14:203/14:204/14:207/14:211/14:213	14:54	Included	1
115	XX2-14:01/14:08/14:38/14:54/14:62/14:113/14:114/14:125/14:142/14:147/14:157/14:163/14:166N/14:168/14:172/14:190	14:54	Included	2
116	XX2-14:01/14:08/14:54/14:62/14:113/14:114/14:125/14:142/14:147/14:157/14:163/14:190/14:192/14:193/14:197N/14:199/14:202/14:203/14:204/14:207/14:211/14:213	14:54	Included	1
117	BJNDV-04:03/04:52/181/195/218/228	04:06	Excluded	2
118	XX1-04:03/04:52/04:181/04:195/04:218/04:228/04:279	04:06	Excluded	1
119	BSBPW-04:05/213/232/245/255	04:83	Excluded	2
120	BPKTW-15:01/15:85/15:86/123/124/132/141/144/145/146/151/160	15:03	Excluded	1
121	BPKTW-15:01/15:85/15:86/15:123/15:124/15:132/15:141/15:144/15:145/15:146/15:151/15:160	15:03	Excluded	1
122	CUKPS-15:01/15:85/15:86/15:123/15:124/15:132/15:141/15:144/15:145/15:146/15:151/15:160/15:166/15:171/15:173/15:174/15:175/15:177/15:180N/15:182/15:183N	15:03	Excluded	1
123	CUKPS-15:01/15:85/15:86/15:123/15:124/15:132/15:141/15:144/15:145/15:146/15:151/15:160/15:166/15:171/15:173/15:174/15:175/15:177/15:180N/15:182/15:183N	15:NEW	Excluded	1
124	AYGNB-04:01/04:151/04:171/04:190/04:192/04:216/04:233	04:05	Excluded	1
125	AYHMF-13:01/13:105/13:112/13:117/13:166/13:173/13:186/13:190/13:200N/13:201/13:213/13:215/13:218/13:222/13:226/13:233/13:238	04:11	Excluded	1
126	BPPKD-11:04/11:187/11:198/11:210/11:211/11:216/11:217N/11:220/11:221/11:223/11:224/11:230/11:244/11:246N/11:253	11:01	Excluded	1
127	BMJYK-11:11/237	11:03	Excluded	1
128	16:01:00	13:01	Excluded	1
129	16:03:00	15:02	Excluded	1
