# Supplementary material for: Population-agnostic real-time molecular mismatch estimation using rSSO-defined HLA allele strings: minimal impact of allelic discordance with NGS
Source: Front Immunol. 2026 Mar 11;17:1781594. doi: 10.3389/fimmu.2026.1781594 (PMC13013013; doi:10.3389/fimmu.2026.1781594)
Supplement: Supplementary file 5 [file Table5.xlsx]

## Sheet: html_OneDisHLA_DRB3_Typing_Bold
Supplementary Table 5. Samples of HLA-DRB3 alleles showing discordance between rSSO and NGS typing.
Pattern ID	rSSO HLA-DRB3 allele string (alleles in bold match the NGS type)	NGS type	NGS type included in rSSO string?	Pattern frequency
1	XX1 01:01/01:04/01:05/01:16/01:17/01:19/01:22/01:26N/01:29/01:32/01:33/01:34/01:35/01:36/01:37/01:38/01:40N	​01:05	Included	1
2	CCJVM 01:01/01:04/01:16/01:17/01:19/01:22/01:29/01:33/01:34/01:35/01:36/01:37/01:38/01:43/01:45/01:47/01:48/01:51/01:53/01:54/01:55/01:56/01:57/01:59/01:60/01:61/01:62/01:63/01:65/01:70/01:72/01:73N/01:74/01:77N/01:79/01:81N/01:82/01:83	​01:62	Included	2
3	CUUUY 01:01/01:04/01:16/01:17/01:19/01:22/01:29/01:33/01:34/01:35/01:36/01:37/01:38/01:43/01:45/01:47/01:48/01:51/01:53/01:54/01:55/01:56/01:57/01:59/01:60/01:61/01:62/01:63/01:65/01:70/01:72/01:73N/01:74/01:77N/01:79/01:81N/01:82/01:83/01:84	​01:62	Included	1
4	DETNK 01:01/01:04/01:16/01:17/01:18/01:19/01:20/01:22/01:24/01:25/01:27/01:28/01:29/01:33/01:35/01:36/01:37/01:38/01:43/01:44/01:45/01:47/01:48/01:51/01:52/01:53/01:54/01:55/01:56/01:57/01:58/01:59/01:60/01:61/01:62/01:63/01:64/01:65/01:66/01:68/01:69/01:70/01:72/01:73N/01:74/01:77N/01:78/01:79/01:80/01:81N/01:82/01:83/01:84/01:85/01:86	​01:62	Included	2
5	DEUYC 01:01/01:04/01:16/01:17/01:19/01:20/01:21/01:22/01:29/01:33/01:35/01:36/01:37/01:38/01:43/01:45/01:47/01:48/01:51/01:53/01:54/01:55/01:56/01:57/01:59/01:60/01:61/01:62/01:63/01:65/01:67/01:70/01:72/01:73N/01:74/01:77N/01:79/01:81N/01:82/01:83/01:84/01:85/01:86	​01:62	Included	2
6	DEZAS 01:01/01:04/01:16/01:17/01:19/01:22/01:29/01:33/01:34/01:35/01:36/01:37/01:38/01:43/01:45/01:47/01:48/01:51/01:53/01:54/01:55/01:56/01:57/01:59/01:60/01:61/01:62/01:63/01:65/01:70/01:72/01:73N/01:74/01:77N/01:79/01:81N/01:82/01:83/01:84/01:85/01:86	​01:62	Included	1
7	DFCMD 01:01/01:04/01:16/01:17/01:19/01:20/01:22/01:29/01:33/01:35/01:36/01:37/01:38/01:43/01:45/01:47/01:48/01:51/01:53/01:54/01:55/01:56/01:57/01:59/01:60/01:61/01:62/01:63/01:65/01:70/01:72/01:73N/01:74/01:77N/01:79/01:81N/01:82/01:83/01:84/01:85/01:86	​01:62	Included	2
8	AUWTB 02:01/02:02/02:24/02:28/02:29N/02:31/02:33/02:34/02:35/02:40/02:41/02:45/02:46/02:47/02:49/02:53/02:54/02:55N/02:60	​02:02	Included	13
9	AYHBP 02:01/02:02/02:24/02:28/02:29N/02:31/02:33/02:34/02:35/02:40/02:41/02:45/02:46/02:47/02:49/02:53/02:54/02:55N/02:60/02:62/02:64/02:65	​02:02	Included	5
10	BEFFK 02:01/02:02/02:24/02:28/02:29N/02:31/02:33/02:34/02:35/02:40/02:41/02:45/02:46/02:47/02:49/02:53/02:54/02:55N/02:57/02:60/02:62/02:64/02:65/02:67N	​02:02	Included	43
11	BEFFP 02:01/02:02/02:24/02:28/02:29N/02:31/02:33/02:34/02:35/02:40/02:41/02:45/02:46/02:47/02:49/02:53/02:54/02:55N/02:60/02:62/02:64/02:65/02:66/02:67N	​02:02	Included	8
12	BEXTJ 02:01/02:02/02:24/02:28/02:29N/02:31/02:33/02:34/02:35/02:40/02:41/02:45/02:46/02:47/02:49/02:53/02:54/02:57/02:60/02:62/02:64/02:65/02:67N	​02:02	Included	27
13	BHNXA 02:01/02:02/02:24/02:28/02:29N/02:31/02:33/02:34/02:35/02:40/02:41/02:45/02:46/02:47/02:49/02:53/02:54/02:57/02:60/02:62/02:64/02:65/02:67N/02:69/02:71/02:72/02:74/02:76/02:77/02:79	​02:02	Included	99
14	BPHSX 02:01/02:02/02:24/02:28/02:29N/02:31/02:33/02:34/02:35/02:40/02:41/02:45/02:46/02:47/02:49/02:53/02:54/02:57/02:60/02:62/02:64/02:65/02:67N/02:69/02:71/02:72/02:74/02:76/02:77/02:79/02:80N/02:82/02:84/02:85/02:86/02:87	​02:02	Included	92
15	BSFDB 02:01/02:02/02:24/02:28/02:29N/02:30/02:31/02:33/02:34/02:35/02:40/02:41/02:43/02:45/02:46/02:47/02:49/02:53/02:54/02:60/02:62/02:64/02:65/02:66/02:67N/02:69/02:71/02:72/02:73/02:74/02:76/02:77/02:79/02:80N/02:82/02:84/02:85/02:86/02:87	​02:02	Included	1
16	CCJVJ 02:01/02:02/02:24/02:28/02:29N/02:31/02:33/02:34/02:35/02:40/02:41/02:45/02:46/02:47/02:49/02:53/02:54/02:57/02:60/02:62/02:64/02:65/02:67N/02:69/02:71/02:72/02:74/02:76/02:77/02:79/02:80N/02:82/02:84/02:85/02:86/02:87/02:90/02:92/02:95N/02:96/02:97/02:98/02:99/02:102/02:103/02:108/02:109N/02:110/02:113/02:117/02:118/02:122/02:123/02:124/02:127/02:128	​02:02	Included	81
17	CRWSX 02:01/02:02/02:24/02:28/02:29N/02:31/02:33/02:34/02:35/02:40/02:41/02:45/02:46/02:47/02:49/02:53/02:54/02:57/02:60/02:62/02:64/02:65/02:67N/02:69/02:71/02:72/02:74/02:76/02:77/02:79/02:80N/02:82/02:84/02:85/02:86/02:87/02:90/02:92/02:95N/02:96/02:97/02:98/02:99/02:102/02:103/02:108/02:109N/02:110/02:113/02:117/02:118/02:122/02:123/02:124/02:127/02:128/02:132/02:133/02:134/02:135/02:137N/02:…	​02:02	Included	46
18	CZMNW 02:01/02:02/02:24/02:28/02:29N/02:30/02:31/02:33/02:34/02:35/02:40/02:41/02:43/02:45/02:46/02:47/02:49/02:53/02:54/02:60/02:62/02:64/02:65/02:66/02:67N/02:69/02:71/02:72/02:73/02:74/02:76/02:77/02:79/02:80N/02:82/02:84/02:85/02:86/02:87/02:90/02:91/02:92/02:93/02:95N/02:96/02:97/02:98/02:99/02:103/02:105/02:108/02:109N/02:110/02:113/02:114/02:116/02:117/02:118/02:122/02:123/02:124/02:126/02…	​02:02	Included	2
19	DETNS 02:01/02:02/02:24/02:28/02:29N/02:31/02:33/02:34/02:35/02:40/02:41/02:45/02:46/02:47/02:49/02:53/02:54/02:57/02:60/02:62/02:64/02:65/02:67N/02:69/02:71/02:72/02:74/02:76/02:77/02:79/02:80N/02:82/02:84/02:85/02:86/02:87/02:90/02:92/02:95N/02:96/02:97/02:98/02:99/02:102/02:103/02:108/02:109N/02:110/02:113/02:117/02:118/02:122/02:123/02:124/02:127/02:128/02:132/02:133/02:134/02:135/02:137N/02:…	​02:02	Included	38
20	XX1 02:01/02:02/02:24/02:28/02:29N/02:30/02:31/02:33/02:34/02:35/02:40/02:41/02:43/02:45/02:46/02:47/02:49/02:53/02:54/02:60/02:62/02:64/02:65/02:66/02:67N/02:69/02:71/02:72/02:73/02:74/02:76/02:77/02:79/02:80N/02:82/02:84/02:85/02:86/02:87/02:90/02:91/02:92/02:93/02:95N/02:96/02:97/02:98/02:99/02:103/02:105/02:108/02:109N/02:110/02:113/02:114/02:116/02:117/02:118/02:122/02:123/02:124/02:126/02:1…	​02:02	Included	1
21	XX1 02:01/02:02/02:24/02:28/02:29N/02:30/02:31/02:33/02:34/02:35/02:40/02:41/02:43/02:45/02:46/02:47/02:49/02:53/02:54/02:60/02:62/02:64/02:65/02:66/02:67N/02:69/02:71/02:72/02:73/02:74/02:76/02:77/02:79/02:80N/02:82/02:84/02:85/02:86/02:87/02:90/02:91/02:92/02:93/02:95N/02:96/02:97/02:98/02:99/02:103/02:105/02:108/02:109N/02:110/02:113/02:114/02:116/02:117/02:118/02:122/02:123/02:124/02:126/02:1…	​02:02	Included	3
22	XX1 02:01/02:02/02:24/02:28/02:29N/02:31/02:33/02:34/02:35/02:40/02:41/02:45/02:46/02:47/02:49/02:53/02:54/02:57/02:60/02:62/02:64/02:65/02:67N/02:69/02:71/02:72/02:74/02:76/02:77/02:79/02:80N/02:82/02:84/02:85/02:86/02:87/02:90/02:92/02:95N/02:96/02:97/02:98/02:99/02:102/02:103/02:108/02:109N/02:110/02:113/02:117/02:118/02:122/02:123/02:124/02:127/02:128/02:132/02:133/02:134/02:135/02:137N/02:13…	​02:02	Included	2
23	XX1 02:01/02:02/02:24/02:28/02:29N/02:31/02:33/02:34/02:35/02:40/02:41/02:45/02:46/02:47/02:49/02:53/02:54/02:57/02:60/02:62/02:64/02:65/02:67N/02:69/02:71/02:72/02:74/02:76/02:77/02:79/02:80N/02:82/02:84/02:85/02:86/02:87/02:90/02:92/02:95N/02:96/02:97/02:98/02:99/02:102/02:103/02:108/02:109N/02:110/02:113/02:117/02:118/02:122/02:123/02:124/02:127/02:128	​02:02	Included	12
24	AUX 02:01/02:24	​02:24	Included	6
25	CEYTX 02:01/02:24/02:103	​02:24	Included	1
26	JXDD 02:01/02:24/02:41	​02:24	Included	2
27	XX1 02:01/02:24/02:101/02:103	​02:24	Included	1
28	XX1 02:01/02:24/02:101/02:103	​02:24	Included	2
29	XX1 02:01/02:24/02:101/02:103/02:141	​02:24	Included	4
30	XX1 02:01/02:24/02:103	​02:24	Included	1
31	XX1 02:01/02:24/02:103/02:141	​02:24	Included	2
32	BHMWR 02:02/02:28/02:29N/02:30/02:31/02:33/02:34/02:35/02:36/02:39/02:40/02:41/02:43/02:45/02:46/02:47/02:49/02:51/02:52/02:53/02:54/02:57/02:59/02:60/02:61Q/02:62/02:63/02:64/02:65/02:66/02:67N/02:68/02:69/02:70/02:71/02:72/02:73/02:74/02:75/02:76/02:77/02:79	​02:51	Included	2
33	CCJVY 02:02/02:28/02:29N/02:30/02:31/02:33/02:34/02:35/02:36/02:39/02:40/02:41/02:43/02:45/02:46/02:47/02:49/02:51/02:52/02:53/02:54/02:57/02:59/02:60/02:61Q/02:62/02:63/02:64/02:65/02:66/02:67N/02:68/02:69/02:70/02:71/02:72/02:73/02:74/02:75/02:76/02:77/02:79/02:80N/02:82/02:84/02:85/02:86/02:87/02:88/02:90/02:91/02:92/02:93/02:94/02:95N/02:96/02:97/02:98/02:99/02:101/02:102/02:105/02:107/02:108…	​02:96	Included	2
34	01:03N	​02:02	Excluded	1
35	XX1 02:01/02:24/02:101/02:103	​02:02	Excluded	1
36	01:03N	​02:51	Excluded	1
37	BEFFK 02:01/02:02/02:24/02:28/02:29N/02:31/02:33/02:34/02:35/02:40/02:41/02:45/02:46/02:47/02:49/02:53/02:54/02:55N/02:57/02:60/02:62/02:64/02:65/02:67N	​02:51	Excluded	1
38	BEFFM 01:01/01:03/01:06/01:07/01:09/01:10/01:11/01:12/01:13/01:14/01:16N/01:17/01:20/01:21/01:22/01:23/01:24/01:25/01:26/01:27/01:28/01:29/01:30/01:31/01:32/01:33/01:34/01:36/01:37/01:38N/01:39/01:40/01:41/01:42/01:44/01:45/01:47/01:48/01:49/01:51/01:52/01:53/01:54N/01:56N/01:57N/01:58/01:59/01:60/01:61N/01:62/01:63	​02:51	Excluded	1
39	BHNXA 02:01/02:02/02:24/02:28/02:29N/02:31/02:33/02:34/02:35/02:40/02:41/02:45/02:46/02:47/02:49/02:53/02:54/02:57/02:60/02:62/02:64/02:65/02:67N/02:69/02:71/02:72/02:74/02:76/02:77/02:79	​02:51	Excluded	1
40	BHNXB 01:01/01:03/01:06/01:07/01:09/01:10/01:11/01:12/01:13/01:14/01:17/01:20/01:21/01:22/01:23/01:24/01:25/01:26/01:27/01:28/01:29/01:30/01:31/01:32/01:33/01:34/01:36/01:37/01:38N/01:39/01:40/01:41/01:42/01:44/01:45/01:47/01:48/01:49/01:51/01:52/01:53/01:54N/01:56N/01:57N/01:58/01:59/01:60/01:61N/01:62/01:63/01:65N/01:66/01:67/01:69	​02:51	Excluded	1
41	BPKNS 02:02/02:28/02:29N/02:31/02:33/02:34/02:35/02:40/02:41/02:45/02:46/02:47/02:49/02:53/02:54/02:60/02:62/02:64/02:65/02:67N/02:69/02:71/02:72/02:74/02:76/02:77/02:79/02:80N/02:82/02:84/02:85/02:86/02:87	​02:51	Excluded	1
42	DETNS 02:01/02:02/02:24/02:28/02:29N/02:31/02:33/02:34/02:35/02:40/02:41/02:45/02:46/02:47/02:49/02:53/02:54/02:57/02:60/02:62/02:64/02:65/02:67N/02:69/02:71/02:72/02:74/02:76/02:77/02:79/02:80N/02:82/02:84/02:85/02:86/02:87/02:90/02:92/02:95N/02:96/02:97/02:98/02:99/02:102/02:103/02:108/02:109N/02:110/02:113/02:117/02:118/02:122/02:123/02:124/02:127/02:128/02:132/02:133/02:134/02:135/02:137N/02:…	​02:51	Excluded	1
43	DETNT 01:01/01:03/01:06/01:07/01:09/01:10/01:11/01:12/01:13/01:17/01:20/01:21/01:22/01:23/01:24/01:25/01:26/01:27/01:28/01:29/01:30/01:31/01:32/01:33/01:34/01:36/01:37/01:38N/01:39/01:40/01:41/01:42/01:44/01:45/01:47/01:48/01:49/01:51/01:52/01:53/01:54N/01:56N/01:57N/01:58/01:59/01:60/01:61N/01:62/01:63/01:65N/01:66/01:67/01:69/01:70/01:71N/01:73/01:74/01:75/01:76/01:77/01:78/01:79/01:80N/01:82/0…	​02:51	Excluded	1
44	CUXGZ 02:02/02:28/02:29N/02:30/02:31/02:33/02:34/02:35/02:40/02:41/02:43/02:45/02:46/02:47/02:49/02:53/02:54/02:60/02:62/02:64/02:65/02:66/02:67N/02:69/02:71/02:72/02:73/02:74/02:76/02:77/02:79/02:80N/02:82/02:84/02:85/02:86/02:87/02:90/02:91/02:92/02:93/02:95N/02:96/02:97/02:98/02:99/02:105/02:108/02:109N/02:110/02:113/02:114/02:116/02:117/02:118/02:122/02:123/02:124/02:126/02:127/02:128/02:132/…	​02:NEW	Excluded	1
45	03:09	​03:01	Excluded	1
46	AUWMR 01:01/01:04/01:16/01:17/01:19/01:22/01:26N/01:29/01:32/01:33/01:34/01:35/01:36/01:37/01:38/01:40N	​03:01	Excluded	1
47	AYJXC 01:02/01:08N/01:20/01:25/01:27N/01:32	​03:01	Excluded	1
48	DYZA 01:02/01:56/01:70	​03:01	Excluded	1
