# Supplementary material for: Population-agnostic real-time molecular mismatch estimation using rSSO-defined HLA allele strings: minimal impact of allelic discordance with NGS
Source: Front Immunol. 2026 Mar 11;17:1781594. doi: 10.3389/fimmu.2026.1781594 (PMC13013013; doi:10.3389/fimmu.2026.1781594)
Supplement: Supplementary file 6 [file Table6.xlsx]

## Sheet: HLA
Supplementary Table 6. Samples of HLA-DRB4 alleles showing discordance between rSSO and NGS typing.
Pattern ID	rSSO HLA-DRB4 allele string (alleles in bold match the NGS type)	NGS type	NGS type included in rSSO string?	Pattern frequency
1	AWYUX 01:01/01:02/01:03/01:06/01:07/01:09/01:10/01:11/01:12/01:13/01:14/01:15/01:16N/01:17/01:18/01:19/01:20/01:21/01:22/01:23/01:24/01:25/01:26/01:27/01:28/01:29/01:30/01:31/01:32/01:33/01:34/01:35/01:36/01:37/01:38N/01:39/01:40/01:41/01:42/01:43/01:44/01:45/01:47/01:48	​01:02	Included	1
2	ASFRD 01:01/01:03/01:06/01:07/01:09/01:10/01:11/01:12/01:13/01:14/01:16N/01:17/01:20/01:21/01:22/01:23/01:24/01:25/01:26/01:27/01:28/01:29/01:30/01:31/01:32/01:33/01:34/01:36	​01:03	Included	2
3	ASFRJ 01:01/01:03/01:06/01:07/01:09/01:10/01:11/01:12/01:13/01:14/01:15/01:16N/01:17/01:18/01:19/01:20/01:21/01:22/01:23/01:24/01:25/01:26/01:27/01:28/01:29/01:30/01:31/01:32/01:33/01:34/01:35/01:36	​01:03	Included	2
4	AUSYV 01:01/01:03/01:06/01:07/01:09/01:10/01:11/01:12/01:13/01:14/01:15/01:16N/01:17/01:18/01:19/01:20/01:21/01:22/01:23/01:24/01:25/01:26/01:27/01:28/01:29/01:30/01:31/01:32/01:33/01:34/01:35/01:36/01:37/01:38N/01:39/01:40/01:41/01:42/01:43/01:44/01:45/01:47/01:48	​01:03	Included	5
5	AUSYV 01:01/01:03/01:06/01:07/01:09/01:10/01:11/01:12/01:13/01:14/01:15/01:16N/01:17/01:18/01:19/01:20/01:21/01:22/01:23/01:24/01:25/01:26/01:27/01:28/01:29/01:30/01:31/01:32/01:33/01:34/01:35/01:36/01:37/01:38N/01:39/01:40/01:41/01:42/01:43/01:44/01:45/01:47/01:48	​01:03	Included	92
6	AUTFY 01:01/01:03/01:06/01:07/01:09/01:10/01:11/01:12/01:13/01:14/01:16N/01:17/01:20/01:21/01:22/01:23/01:24/01:25/01:26/01:27/01:28/01:29/01:30/01:31/01:32/01:33/01:34/01:36/01:37/01:38N/01:39/01:40/01:41/01:42/01:44/01:45/01:47/01:48	​01:03	Included	78
7	AWYUX 01:01/01:02/01:03/01:06/01:07/01:09/01:10/01:11/01:12/01:13/01:14/01:15/01:16N/01:17/01:18/01:19/01:20/01:21/01:22/01:23/01:24/01:25/01:26/01:27/01:28/01:29/01:30/01:31/01:32/01:33/01:34/01:35/01:36/01:37/01:38N/01:39/01:40/01:41/01:42/01:43/01:44/01:45/01:47/01:48	​01:03	Included	1
8	AXZBM 01:01/01:03/01:06/01:07/01:09/01:10/01:11/01:12/01:13/01:14/01:15/01:16N/01:17/01:18/01:19/01:20/01:21/01:22/01:23/01:24/01:25/01:26/01:27/01:28/01:29/01:30/01:31/01:32/01:33/01:34/01:35/01:36/01:37/01:38N/01:39/01:40/01:41/01:42/01:43/01:44/01:45/01:47/01:48/01:49/01:50/01:51/01:52/01:53/01:54N/01:55/01:56N	​01:03	Included	3
9	AXZBM 01:01/01:03/01:06/01:07/01:09/01:10/01:11/01:12/01:13/01:14/01:15/01:16N/01:17/01:18/01:19/01:20/01:21/01:22/01:23/01:24/01:25/01:26/01:27/01:28/01:29/01:30/01:31/01:32/01:33/01:34/01:35/01:36/01:37/01:38N/01:39/01:40/01:41/01:42/01:43/01:44/01:45/01:47/01:48/01:49/01:50/01:51/01:52/01:53/01:54N/01:55/01:56N	​01:03	Included	172
10	AYFBR 01:01/01:03/01:06/01:07/01:09/01:10/01:11/01:12/01:13/01:14/01:16N/01:17/01:20/01:21/01:22/01:23/01:24/01:25/01:26/01:27/01:28/01:29/01:30/01:31/01:32/01:33/01:34/01:36/01:37/01:38N/01:39/01:40/01:41/01:42/01:44/01:45/01:47/01:48/01:49/01:51/01:52/01:53/01:54N/01:56N	​01:03	Included	102
11	AYFVD 01:01/01:03/01:06/01:07/01:09/01:10/01:11/01:12/01:13/01:14/01:16N/01:17/01:20/01:21/01:22/01:23/01:24/01:25/01:26/01:27/01:28/01:29/01:30/01:31/01:32/01:33/01:34/01:36/01:37/01:38N/01:39/01:40/01:41/01:42/01:44/01:45/01:47/01:48/01:49/01:50/01:51/01:52/01:53/01:54N/01:56N	​01:03	Included	11
12	BEFFE 01:01/01:03/01:06/01:07/01:09/01:10/01:11/01:12/01:13/01:14/01:15/01:16N/01:17/01:18/01:19/01:20/01:21/01:22/01:23/01:24/01:25/01:26/01:27/01:28/01:29/01:30/01:31/01:32/01:33/01:34/01:35/01:36/01:37/01:38N/01:39/01:40/01:41/01:42/01:43/01:44/01:45/01:47/01:48/01:49/01:50/01:51/01:52/01:53/01:54N/01:55/01:56N/01:57N/01:58/01:59/01:61N/01:63	​01:03	Included	10
13	BEFFE 01:01/01:03/01:06/01:07/01:09/01:10/01:11/01:12/01:13/01:14/01:15/01:16N/01:17/01:18/01:19/01:20/01:21/01:22/01:23/01:24/01:25/01:26/01:27/01:28/01:29/01:30/01:31/01:32/01:33/01:34/01:35/01:36/01:37/01:38N/01:39/01:40/01:41/01:42/01:43/01:44/01:45/01:47/01:48/01:49/01:50/01:51/01:52/01:53/01:54N/01:55/01:56N/01:57N/01:58/01:59/01:61N/01:63	​01:03	Included	74
14	BEFFJ 01:01/01:03/01:06/01:07/01:09/01:10/01:11/01:12/01:13/01:14/01:16N/01:17/01:20/01:21/01:22/01:23/01:24/01:25/01:26/01:27/01:28/01:29/01:30/01:31/01:32/01:33/01:34/01:36/01:37/01:38N/01:39/01:40/01:41/01:42/01:44/01:45/01:47/01:48/01:49/01:51/01:52/01:53/01:54N/01:56N/01:57N/01:58/01:59/01:60/01:61N/01:63	​01:03	Included	39
15	BEFFM 01:01/01:03/01:06/01:07/01:09/01:10/01:11/01:12/01:13/01:14/01:16N/01:17/01:20/01:21/01:22/01:23/01:24/01:25/01:26/01:27/01:28/01:29/01:30/01:31/01:32/01:33/01:34/01:36/01:37/01:38N/01:39/01:40/01:41/01:42/01:44/01:45/01:47/01:48/01:49/01:51/01:52/01:53/01:54N/01:56N/01:57N/01:58/01:59/01:60/01:61N/01:62/01:63	​01:03	Included	41
16	BEHFR 01:01/01:03/01:06/01:07/01:09/01:10/01:11/01:12/01:13/01:14/01:16N/01:17/01:20/01:21/01:22/01:23/01:24/01:25/01:26/01:27/01:28/01:29/01:30/01:31/01:32/01:33/01:34/01:36/01:37/01:38N/01:39/01:40/01:41/01:42/01:44/01:45/01:47/01:48/01:49/01:50/01:51/01:52/01:53/01:54N/01:56N/01:57N/01:58/01:59/01:61N/01:63	​01:03	Included	7
17	BEKTR 01:01/01:03/01:06/01:07/01:09/01:10/01:11/01:12/01:13/01:14/01:16N/01:17/01:20/01:21/01:22/01:23/01:24/01:25/01:26/01:27/01:28/01:29/01:30/01:31/01:32/01:33/01:34/01:36/01:37/01:38N/01:39/01:40/01:41/01:42/01:44/01:45/01:47/01:48/01:49/01:51/01:52/01:53/01:54N/01:56N/01:57N/01:58/01:59/01:61N/01:63	​01:03	Included	9
18	BEMKR 01:01/01:03/01:06/01:07/01:09/01:10/01:11/01:12/01:13/01:14/01:17/01:20/01:21/01:22/01:23/01:24/01:25/01:26/01:27/01:28/01:29/01:30/01:31/01:32/01:33/01:34/01:36/01:37/01:38N/01:39/01:40/01:41/01:42/01:44/01:45/01:47/01:48/01:49/01:50/01:51/01:52/01:53/01:54N/01:55/01:56N/01:57N/01:58/01:59/01:61N/01:63	​01:03	Included	2
19	BEMKR 01:01/01:03/01:06/01:07/01:09/01:10/01:11/01:12/01:13/01:14/01:17/01:20/01:21/01:22/01:23/01:24/01:25/01:26/01:27/01:28/01:29/01:30/01:31/01:32/01:33/01:34/01:36/01:37/01:38N/01:39/01:40/01:41/01:42/01:44/01:45/01:47/01:48/01:49/01:50/01:51/01:52/01:53/01:54N/01:55/01:56N/01:57N/01:58/01:59/01:61N/01:63	​01:03	Included	66
20	BEMKT 01:01/01:03/01:06/01:07/01:09/01:10/01:11/01:12/01:13/01:14/01:17/01:20/01:21/01:22/01:23/01:24/01:25/01:26/01:27/01:28/01:29/01:30/01:31/01:32/01:33/01:34/01:36/01:37/01:38N/01:39/01:40/01:41/01:42/01:44/01:45/01:47/01:48/01:49/01:51/01:52/01:53/01:54N/01:56N/01:57N/01:58/01:59/01:61N/01:63	​01:03	Included	29
21	BEWSG 01:01/01:03/01:06/01:07/01:09/01:10/01:11/01:12/01:13/01:14/01:17/01:20/01:21/01:22/01:23/01:24/01:25/01:26/01:27/01:28/01:29/01:30/01:31/01:32/01:33/01:34/01:36/01:37/01:38N/01:39/01:40/01:41/01:42/01:44/01:45/01:47/01:48/01:49/01:50/01:51/01:52/01:53/01:54N/01:56N/01:57N/01:58/01:59/01:61N/01:63	​01:03	Included	18
22	BEXNT 01:01/01:03/01:06/01:07/01:09/01:10/01:11/01:12/01:13/01:14/01:17/01:20/01:21/01:22/01:23/01:24/01:25/01:26/01:27/01:28/01:29/01:30/01:31/01:32/01:33/01:34/01:36/01:37/01:38N/01:39/01:40/01:41/01:42/01:44/01:45/01:47/01:48/01:49/01:51/01:52/01:53/01:54N/01:56N/01:57N/01:58/01:59/01:60/01:61N/01:63	​01:03	Included	7
23	BEXTK 01:01/01:03/01:06/01:07/01:09/01:10/01:11/01:12/01:13/01:14/01:17/01:20/01:21/01:22/01:23/01:24/01:25/01:26/01:27/01:28/01:29/01:30/01:31/01:32/01:33/01:34/01:36/01:37/01:38N/01:39/01:40/01:41/01:42/01:44/01:45/01:47/01:48/01:49/01:51/01:52/01:53/01:54N/01:56N/01:57N/01:58/01:59/01:60/01:61N/01:62/01:63	​01:03	Included	23
24	BHMXB 01:01/01:03/01:06/01:07/01:09/01:10/01:11/01:12/01:13/01:14/01:17/01:20/01:21/01:22/01:23/01:24/01:25/01:26/01:27/01:28/01:29/01:30/01:31/01:32/01:33/01:34/01:36/01:37/01:38N/01:39/01:40/01:41/01:42/01:44/01:45/01:47/01:48/01:49/01:51/01:52/01:53/01:54N/01:56N/01:57N/01:58/01:59/01:61N/01:63/01:65N/01:66/01:67/01:69	​01:03	Included	58
25	BHNWP 01:01/01:03/01:06/01:07/01:09/01:10/01:11/01:12/01:13/01:14/01:17/01:20/01:21/01:22/01:23/01:24/01:25/01:26/01:27/01:28/01:29/01:30/01:31/01:32/01:33/01:34/01:36/01:37/01:38N/01:39/01:40/01:41/01:42/01:44/01:45/01:47/01:48/01:49/01:50/01:51/01:52/01:53/01:54N/01:55/01:56N/01:57N/01:58/01:59/01:61N/01:63/01:64/01:65N/01:66/01:67/01:68/01:69	​01:03	Included	199
26	BHNXB 01:01/01:03/01:06/01:07/01:09/01:10/01:11/01:12/01:13/01:14/01:17/01:20/01:21/01:22/01:23/01:24/01:25/01:26/01:27/01:28/01:29/01:30/01:31/01:32/01:33/01:34/01:36/01:37/01:38N/01:39/01:40/01:41/01:42/01:44/01:45/01:47/01:48/01:49/01:51/01:52/01:53/01:54N/01:56N/01:57N/01:58/01:59/01:60/01:61N/01:62/01:63/01:65N/01:66/01:67/01:69	​01:03	Included	95
27	BHNXD 01:01/01:03/01:06/01:07/01:09/01:10/01:11/01:12/01:13/01:14/01:17/01:20/01:21/01:22/01:23/01:24/01:25/01:26/01:27/01:28/01:29/01:30/01:31/01:32/01:33/01:34/01:36/01:37/01:38N/01:39/01:40/01:41/01:42/01:44/01:45/01:47/01:48/01:49/01:51/01:52/01:53/01:54N/01:56N/01:57N/01:58/01:59/01:60/01:61N/01:63/01:65N/01:66/01:67/01:69	​01:03	Included	39
28	BHNXK 01:01/01:03/01:06/01:07/01:09/01:10/01:11/01:12/01:13/01:14/01:17/01:20/01:21/01:22/01:23/01:24/01:25/01:26/01:27/01:28/01:29/01:30/01:31/01:32/01:33/01:34/01:36/01:37/01:38N/01:39/01:40/01:41/01:42/01:44/01:45/01:47/01:48/01:49/01:50/01:51/01:52/01:53/01:54N/01:56N/01:57N/01:58/01:59/01:61N/01:63/01:65N/01:66/01:67/01:69	​01:03	Included	12
29	BHRMS 01:01/01:03/01:06/01:07/01:09/01:10/01:11/01:12/01:13/01:14/01:17/01:20/01:21/01:22/01:23/01:24/01:25/01:26/01:27/01:28/01:29/01:30/01:31/01:32/01:33/01:34/01:36/01:37/01:38N/01:39/01:40/01:41/01:42/01:44/01:45/01:47/01:48/01:49/01:50/01:51/01:52/01:53/01:54N/01:55/01:56N/01:57N/01:58/01:59/01:61N/01:63/01:65N/01:66/01:67/01:69	​01:03	Included	10
30	BKUFD 01:01/01:03/01:06/01:07/01:09/01:10/01:11/01:12/01:13/01:14/01:17/01:18/01:20/01:21/01:22/01:23/01:24/01:25/01:26/01:27/01:28/01:29/01:30/01:31/01:32/01:33/01:34/01:36/01:37/01:38N/01:39/01:40/01:41/01:42/01:44/01:45/01:47/01:48/01:49/01:50/01:51/01:52/01:53/01:54N/01:55/01:56N/01:57N/01:58/01:59/01:61N/01:63/01:64/01:65N/01:66/01:67/01:68/01:69	​01:03	Included	1
31	BPHSW 01:01/01:03/01:06/01:07/01:09/01:10/01:11/01:12/01:13/01:14/01:17/01:20/01:21/01:22/01:23/01:24/01:25/01:26/01:27/01:28/01:29/01:30/01:31/01:32/01:33/01:34/01:36/01:37/01:38N/01:39/01:40/01:41/01:42/01:44/01:45/01:47/01:48/01:49/01:50/01:51/01:52/01:53/01:54N/01:55/01:56N/01:57N/01:58/01:59/01:61N/01:63/01:64/01:65N/01:66/01:67/01:68/01:69/01:70/01:71N/01:73/01:74/01:75/01:76/01:77/01:78/01…	​01:03	Included	276
32	BPHSY 01:01/01:03/01:06/01:07/01:09/01:10/01:11/01:12/01:13/01:14/01:17/01:20/01:21/01:22/01:23/01:24/01:25/01:26/01:27/01:28/01:29/01:30/01:31/01:32/01:33/01:34/01:36/01:37/01:38N/01:39/01:40/01:41/01:42/01:44/01:45/01:47/01:48/01:49/01:51/01:52/01:53/01:54N/01:56N/01:57N/01:58/01:59/01:60/01:61N/01:62/01:63/01:65N/01:66/01:67/01:69/01:70/01:71N/01:73/01:74/01:75/01:76/01:77/01:78/01:79/01:80N/0…	​01:03	Included	81
33	BPHVA 01:01/01:03/01:06/01:07/01:09/01:10/01:11/01:12/01:13/01:14/01:17/01:20/01:21/01:22/01:23/01:24/01:25/01:26/01:27/01:28/01:29/01:30/01:31/01:32/01:33/01:34/01:36/01:37/01:38N/01:39/01:40/01:41/01:42/01:44/01:45/01:47/01:48/01:49/01:51/01:52/01:53/01:54N/01:56N/01:57N/01:58/01:59/01:61N/01:63/01:65N/01:66/01:67/01:69/01:70/01:71N/01:73/01:74/01:75/01:76/01:77/01:78/01:79/01:80N/01:82/01:84N/…	​01:03	Included	85
34	BPJVN 01:01/01:03/01:06/01:07/01:09/01:10/01:11/01:12/01:13/01:14/01:17/01:20/01:21/01:22/01:23/01:24/01:25/01:26/01:27/01:28/01:29/01:30/01:31/01:32/01:33/01:34/01:36/01:37/01:38N/01:39/01:40/01:41/01:42/01:44/01:45/01:47/01:48/01:49/01:51/01:52/01:53/01:54N/01:56N/01:57N/01:58/01:59/01:60/01:61N/01:63/01:65N/01:66/01:67/01:69/01:70/01:71N/01:73/01:74/01:75/01:76/01:77/01:78/01:79/01:80N/01:82/0…	​01:03	Included	57
35	BPSNH 01:01/01:03/01:06/01:07/01:09/01:10/01:11/01:12/01:13/01:14/01:17/01:20/01:21/01:22/01:23/01:24/01:25/01:26/01:27/01:28/01:29/01:30/01:31/01:32/01:33/01:34/01:36/01:37/01:38N/01:39/01:40/01:41/01:42/01:44/01:45/01:47/01:48/01:49/01:50/01:51/01:52/01:53/01:54N/01:55/01:56N/01:57N/01:58/01:59/01:61N/01:63/01:65N/01:66/01:67/01:69/01:70/01:71N/01:73/01:74/01:75/01:76/01:77/01:78/01:79/01:80N/0…	​01:03	Included	11
36	BPSRW 01:01/01:03/01:06/01:07/01:09/01:10/01:11/01:12/01:13/01:14/01:17/01:20/01:21/01:22/01:23/01:24/01:25/01:26/01:27/01:28/01:29/01:30/01:31/01:32/01:33/01:34/01:36/01:37/01:38N/01:39/01:40/01:41/01:42/01:44/01:45/01:47/01:48/01:49/01:50/01:51/01:52/01:53/01:54N/01:56N/01:57N/01:58/01:59/01:61N/01:63/01:65N/01:66/01:67/01:69/01:70/01:71N/01:73/01:74/01:75/01:76/01:77/01:78/01:79/01:80N/01:82/0…	​01:03	Included	27
37	BRF 01:01/01:03/01:06/01:09/01:10	​01:03	Included	1
38	BRZZJ 01:01/01:03/01:06/01:07/01:09/01:10/01:11/01:12/01:13/01:14/01:17/01:18/01:20/01:21/01:22/01:23/01:24/01:25/01:26/01:27/01:28/01:29/01:30/01:31/01:32/01:33/01:34/01:36/01:37/01:38N/01:39/01:40/01:41/01:42/01:44/01:45/01:47/01:48/01:49/01:50/01:51/01:52/01:53/01:54N/01:55/01:56N/01:57N/01:58/01:59/01:61N/01:63/01:64/01:65N/01:66/01:67/01:68/01:69/01:70/01:71N/01:73/01:74/01:75/01:76/01:77/01…	​01:03	Included	2
39	CCJVK 01:01/01:03/01:06/01:07/01:09/01:10/01:11/01:12/01:13/01:14/01:17/01:20/01:21/01:22/01:23/01:24/01:25/01:26/01:27/01:28/01:29/01:30/01:31/01:32/01:33/01:34/01:36/01:37/01:38N/01:39/01:40/01:41/01:42/01:44/01:45/01:47/01:48/01:49/01:51/01:52/01:53/01:54N/01:56N/01:57N/01:58/01:59/01:60/01:61N/01:62/01:63/01:65N/01:66/01:67/01:69/01:70/01:71N/01:73/01:74/01:75/01:76/01:77/01:78/01:79/01:80N/0…	​01:03	Included	69
40	CCJVN 01:01/01:03/01:06/01:07/01:09/01:10/01:11/01:12/01:13/01:14/01:17/01:20/01:21/01:22/01:23/01:24/01:25/01:26/01:27/01:28/01:29/01:30/01:31/01:32/01:33/01:34/01:36/01:37/01:38N/01:39/01:40/01:41/01:42/01:44/01:45/01:47/01:48/01:49/01:51/01:52/01:53/01:54N/01:56N/01:57N/01:58/01:59/01:60/01:61N/01:63/01:65N/01:66/01:67/01:69/01:70/01:71N/01:73/01:74/01:75/01:76/01:77/01:78/01:79/01:80N/01:82/0…	​01:03	Included	41
41	CCJVU 01:01/01:03/01:06/01:07/01:09/01:10/01:11/01:12/01:13/01:14/01:17/01:20/01:21/01:22/01:23/01:24/01:25/01:26/01:27/01:28/01:29/01:30/01:31/01:32/01:33/01:34/01:36/01:37/01:38N/01:39/01:40/01:41/01:42/01:44/01:45/01:47/01:48/01:49/01:50/01:51/01:52/01:53/01:54N/01:55/01:56N/01:57N/01:58/01:59/01:61N/01:63/01:64/01:65N/01:66/01:67/01:68/01:69/01:70/01:71N/01:73/01:74/01:75/01:76/01:77/01:78/01…	​01:03	Included	138
42	CCJVZ 01:01/01:03/01:06/01:07/01:09/01:10/01:11/01:12/01:13/01:14/01:17/01:20/01:21/01:22/01:23/01:24/01:25/01:26/01:27/01:28/01:29/01:30/01:31/01:32/01:33/01:34/01:36/01:37/01:38N/01:39/01:40/01:41/01:42/01:44/01:45/01:47/01:48/01:49/01:51/01:52/01:53/01:54N/01:56N/01:57N/01:58/01:59/01:61N/01:63/01:65N/01:66/01:67/01:69/01:70/01:71N/01:73/01:74/01:75/01:76/01:77/01:78/01:79/01:80N/01:82/01:84N/…	​01:03	Included	27
43	CCKYZ 01:01/01:03/01:06/01:07/01:09/01:10/01:11/01:12/01:13/01:14/01:17/01:20/01:21/01:22/01:23/01:24/01:25/01:26/01:27/01:28/01:29/01:30/01:31/01:32/01:33/01:34/01:36/01:37/01:38N/01:39/01:40/01:41/01:42/01:44/01:45/01:47/01:48/01:49/01:50/01:51/01:52/01:53/01:54N/01:56N/01:57N/01:58/01:59/01:61N/01:63/01:65N/01:66/01:67/01:69/01:70/01:71N/01:73/01:74/01:75/01:76/01:77/01:78/01:79/01:80N/01:82/0…	​01:03	Included	17
44	CCKZA 01:01/01:03/01:06/01:07/01:09/01:10/01:11/01:12/01:13/01:14/01:17/01:20/01:21/01:22/01:23/01:24/01:25/01:26/01:27/01:28/01:29/01:30/01:31/01:32/01:33/01:34/01:36/01:37/01:38N/01:39/01:40/01:41/01:42/01:44/01:45/01:47/01:48/01:49/01:50/01:51/01:52/01:53/01:54N/01:55/01:56N/01:57N/01:58/01:59/01:61N/01:63/01:65N/01:66/01:67/01:69/01:70/01:71N/01:73/01:74/01:75/01:76/01:77/01:78/01:79/01:80N/0…	​01:03	Included	6
45	CRWSY 01:01/01:03/01:06/01:07/01:09/01:10/01:11/01:12/01:13/01:17/01:20/01:21/01:22/01:23/01:24/01:25/01:26/01:27/01:28/01:29/01:30/01:31/01:32/01:33/01:34/01:36/01:37/01:38N/01:39/01:40/01:41/01:42/01:44/01:45/01:47/01:48/01:49/01:51/01:52/01:53/01:54N/01:56N/01:57N/01:58/01:59/01:61N/01:63/01:65N/01:66/01:67/01:69/01:70/01:71N/01:73/01:74/01:75/01:76/01:77/01:78/01:79/01:80N/01:82/01:84N/01:85/…	​01:03	Included	43
46	CUUDZ 01:01/01:03/01:06/01:07/01:09/01:10/01:11/01:12/01:13/01:17/01:20/01:21/01:22/01:23/01:24/01:25/01:26/01:27/01:28/01:29/01:30/01:31/01:32/01:33/01:34/01:36/01:37/01:38N/01:39/01:40/01:41/01:42/01:44/01:45/01:47/01:48/01:49/01:51/01:52/01:53/01:54N/01:56N/01:57N/01:58/01:59/01:60/01:61N/01:63/01:65N/01:66/01:67/01:69/01:70/01:71N/01:73/01:74/01:75/01:76/01:77/01:78/01:79/01:80N/01:82/01:84N/…	​01:03	Included	14
47	CUUEY 01:01/01:03/01:06/01:07/01:09/01:10/01:11/01:12/01:13/01:17/01:20/01:21/01:22/01:23/01:24/01:25/01:26/01:27/01:28/01:29/01:30/01:31/01:32/01:33/01:34/01:36/01:37/01:38N/01:39/01:40/01:41/01:42/01:44/01:45/01:47/01:48/01:49/01:50/01:51/01:52/01:53/01:54N/01:55/01:56N/01:57N/01:58/01:59/01:61N/01:63/01:64/01:65N/01:66/01:67/01:68/01:69/01:70/01:71N/01:73/01:74/01:75/01:76/01:77/01:78/01:79/01…	​01:03	Included	130
48	CUUFN 01:01/01:03/01:06/01:07/01:09/01:10/01:11/01:12/01:13/01:17/01:20/01:21/01:22/01:23/01:24/01:25/01:26/01:27/01:28/01:29/01:30/01:31/01:32/01:33/01:34/01:36/01:37/01:38N/01:39/01:40/01:41/01:42/01:44/01:45/01:47/01:48/01:49/01:50/01:51/01:52/01:53/01:54N/01:56N/01:57N/01:58/01:59/01:61N/01:63/01:65N/01:66/01:67/01:69/01:70/01:71N/01:73/01:74/01:75/01:76/01:77/01:78/01:79/01:80N/01:82/01:84N/…	​01:03	Included	13
49	CUUPC 01:01/01:03/01:06/01:07/01:09/01:10/01:11/01:12/01:13/01:17/01:20/01:21/01:22/01:23/01:24/01:25/01:26/01:27/01:28/01:29/01:30/01:31/01:32/01:33/01:34/01:36/01:37/01:38N/01:39/01:40/01:41/01:42/01:44/01:45/01:47/01:48/01:49/01:50/01:51/01:52/01:53/01:54N/01:55/01:56N/01:57N/01:58/01:59/01:61N/01:63/01:65N/01:66/01:67/01:69/01:70/01:71N/01:73/01:74/01:75/01:76/01:77/01:78/01:79/01:80N/01:81/0…	​01:03	Included	10
50	CUVRT 01:01/01:03/01:06/01:07/01:09/01:10/01:11/01:12/01:13/01:17/01:20/01:21/01:22/01:23/01:24/01:25/01:26/01:27/01:28/01:29/01:30/01:31/01:32/01:33/01:34/01:36/01:37/01:38N/01:39/01:40/01:41/01:42/01:44/01:45/01:47/01:48/01:49/01:51/01:52/01:53/01:54N/01:56N/01:57N/01:58/01:59/01:60/01:61N/01:62/01:63/01:65N/01:66/01:67/01:69/01:70/01:71N/01:73/01:74/01:75/01:76/01:77/01:78/01:79/01:80N/01:82/0…	​01:03	Included	36
51	DETNT 01:01/01:03/01:06/01:07/01:09/01:10/01:11/01:12/01:13/01:17/01:20/01:21/01:22/01:23/01:24/01:25/01:26/01:27/01:28/01:29/01:30/01:31/01:32/01:33/01:34/01:36/01:37/01:38N/01:39/01:40/01:41/01:42/01:44/01:45/01:47/01:48/01:49/01:51/01:52/01:53/01:54N/01:56N/01:57N/01:58/01:59/01:60/01:61N/01:62/01:63/01:65N/01:66/01:67/01:69/01:70/01:71N/01:73/01:74/01:75/01:76/01:77/01:78/01:79/01:80N/01:82/0…	​01:03	Included	28
52	DEUXG 01:01/01:03/01:06/01:07/01:09/01:10/01:11/01:12/01:13/01:17/01:20/01:21/01:22/01:23/01:24/01:25/01:26/01:27/01:28/01:29/01:30/01:31/01:32/01:33/01:34/01:36/01:37/01:38N/01:39/01:40/01:41/01:42/01:44/01:45/01:47/01:48/01:49/01:50/01:51/01:52/01:53/01:54N/01:55/01:56N/01:57N/01:58/01:59/01:61N/01:63/01:64/01:65N/01:66/01:67/01:68/01:69/01:70/01:71N/01:73/01:74/01:75/01:76/01:77/01:78/01:79/01…	​01:03	Included	140
53	DEZAH 01:01/01:03/01:06/01:07/01:09/01:10/01:11/01:12/01:13/01:17/01:20/01:21/01:22/01:23/01:24/01:25/01:26/01:27/01:28/01:29/01:30/01:31/01:32/01:33/01:34/01:36/01:37/01:38N/01:39/01:40/01:41/01:42/01:44/01:45/01:47/01:48/01:49/01:51/01:52/01:53/01:54N/01:56N/01:57N/01:58/01:59/01:61N/01:63/01:65N/01:66/01:67/01:69/01:70/01:71N/01:73/01:74/01:75/01:76/01:77/01:78/01:79/01:80N/01:82/01:84N/01:85/…	​01:03	Included	19
54	DEZAU 01:01/01:03/01:06/01:07/01:09/01:10/01:11/01:12/01:13/01:17/01:20/01:21/01:22/01:23/01:24/01:25/01:26/01:27/01:28/01:29/01:30/01:31/01:32/01:33/01:34/01:36/01:37/01:38N/01:39/01:40/01:41/01:42/01:44/01:45/01:47/01:48/01:49/01:51/01:52/01:53/01:54N/01:56N/01:57N/01:58/01:59/01:60/01:61N/01:63/01:65N/01:66/01:67/01:69/01:70/01:71N/01:73/01:74/01:75/01:76/01:77/01:78/01:79/01:80N/01:82/01:84N/…	​01:03	Included	30
55	DFBVU 01:01/01:03/01:06/01:07/01:09/01:10/01:11/01:12/01:13/01:17/01:20/01:21/01:22/01:23/01:24/01:25/01:26/01:27/01:28/01:29/01:30/01:31/01:32/01:33/01:34/01:36/01:37/01:38N/01:39/01:40/01:41/01:42/01:44/01:45/01:47/01:48/01:49/01:50/01:51/01:52/01:53/01:54N/01:56N/01:57N/01:58/01:59/01:61N/01:63/01:65N/01:66/01:67/01:69/01:70/01:71N/01:73/01:74/01:75/01:76/01:77/01:78/01:79/01:80N/01:82/01:84N/…	​01:03	Included	6
56	DFCJX 01:01/01:03/01:06/01:07/01:09/01:10/01:11/01:12/01:13/01:17/01:20/01:21/01:22/01:23/01:24/01:25/01:26/01:27/01:28/01:29/01:30/01:31/01:32/01:33/01:34/01:36/01:37/01:38N/01:39/01:40/01:41/01:42/01:44/01:45/01:47/01:48/01:49/01:50/01:51/01:52/01:53/01:54N/01:55/01:56N/01:57N/01:58/01:59/01:61N/01:63/01:65N/01:66/01:67/01:69/01:70/01:71N/01:73/01:74/01:75/01:76/01:77/01:78/01:79/01:80N/01:81/0…	​01:03	Included	6
57	EHN 01:01/01:03/01:06/01:09	​01:03	Included	1
58	MY 01:01/01:03/01:06	​01:03	Included	3
59	NRF 01:01/01:03/01:06/01:08/01:09	​01:03	Included	2
60	TFE 01:01/01:03/01:06/01:08	​01:03	Included	4
61	TFE 01:01/01:03/01:06/01:08	​01:03	Included	6
62	XX1 01:01/01:03/01:05/01:06/01:07/01:09/01:10/01:11/01:12/01:13/01:17/01:20/01:21/01:22/01:23/01:24/01:25/01:26/01:27/01:28/01:29/01:30/01:31/01:32/01:33/01:34/01:36/01:37/01:38N/01:39/01:40/01:41/01:42/01:44/01:45/01:47/01:48/01:49/01:51/01:52/01:53/01:54N/01:56N/01:57N/01:58/01:59/01:61N/01:63/01:65N/01:66/01:67/01:69/01:70/01:71N/01:73/01:74/01:75/01:76/01:77/01:78/01:79/01:80N/01:82/01:84N/01…	​01:03	Included	1
63	XX1 01:01/01:03/01:06/01:07/01:09/01:10/01:11/01:12/01:13/01:14/01:17/01:20/01:21/01:22/01:23/01:24/01:25/01:26/01:27/01:28/01:29/01:30/01:31/01:32/01:33/01:34/01:36/01:37/01:38N/01:39/01:40/01:41/01:42/01:44/01:45/01:47/01:48/01:49/01:50/01:51/01:52/01:53/01:54N/01:55/01:56N/01:57N/01:58/01:59/01:61N/01:63/01:65N/01:66/01:67/01:69/01:70/01:71N/01:73/01:74/01:75/01:76/01:77/01:78/01:79/01:80N/01:…	​01:03	Included	1
64	XX1 01:01/01:03/01:06/01:07/01:09/01:10/01:11/01:12/01:13/01:14/01:17/01:20/01:21/01:22/01:23/01:24/01:25/01:26/01:27/01:28/01:29/01:30/01:31/01:32/01:33/01:34/01:36/01:37/01:38N/01:39/01:40/01:41/01:42/01:44/01:45/01:47/01:48/01:49/01:50/01:51/01:52/01:53/01:54N/01:56N/01:57N/01:58/01:59/01:61N/01:62/01:63/01:65N/01:66/01:67/01:69/01:70/01:71N/01:73/01:74/01:75/01:76/01:77/01:78/01:79/01:80N/01:…	​01:03	Included	1
65	XX1 01:01/01:03/01:06/01:07/01:09/01:10/01:11/01:12/01:13/01:14/01:17/01:20/01:21/01:22/01:23/01:24/01:25/01:26/01:27/01:28/01:29/01:30/01:31/01:32/01:33/01:34/01:36/01:37/01:38N/01:39/01:40/01:41/01:42/01:44/01:45/01:47/01:48/01:49/01:50/01:51/01:52/01:53/01:54N/01:55/01:56N/01:57N/01:58/01:59/01:61N/01:63/01:64/01:65N/01:66/01:67/01:68/01:69/01:70/01:71N/01:73/01:74/01:75/01:76/01:77/01:78/01:7…	​01:03	Included	2
66	XX1 01:01/01:03/01:06/01:07/01:09/01:10/01:11/01:12/01:13/01:14/01:17/01:20/01:21/01:22/01:23/01:24/01:25/01:26/01:27/01:28/01:29/01:30/01:31/01:32/01:33/01:34/01:36/01:37/01:38N/01:39/01:40/01:41/01:42/01:44/01:45/01:47/01:48/01:49/01:51/01:52/01:53/01:54N/01:56N/01:57N/01:58/01:59/01:61N/01:63/01:64/01:65N/01:66/01:67/01:68/01:69/01:70/01:71N/01:73/01:74/01:75/01:76/01:77/01:78/01:79/01:80N/01:…	​01:03	Included	1
67	XX1 01:01/01:03/01:06/01:07/01:09/01:10/01:11/01:12/01:13/01:14/01:17/01:20/01:21/01:22/01:23/01:24/01:25/01:26/01:27/01:28/01:29/01:30/01:31/01:32/01:33/01:34/01:36/01:37/01:38N/01:39/01:40/01:41/01:42/01:44/01:45/01:47/01:48/01:49/01:51/01:52/01:53/01:54N/01:56N/01:57N/01:58/01:59/01:61N/01:63/01:65N/01:66/01:67/01:69/01:70/01:71N/01:73/01:74/01:75/01:76/01:77/01:78/01:79/01:80N/01:82/01:84N/01…	​01:03	Included	6
68	XX1 01:01/01:03/01:06/01:07/01:09/01:10/01:11/01:12/01:13/01:17/01:20/01:21/01:22/01:23/01:24/01:25/01:26/01:27/01:28/01:29/01:30/01:31/01:32/01:33/01:34/01:36/01:37/01:38N/01:39/01:40/01:41/01:42/01:44/01:45/01:47/01:48/01:49/01:50/01:51/01:52/01:53/01:54N/01:55/01:56N/01:57N/01:58/01:59/01:61N/01:63/01:64/01:65N/01:66/01:67/01:68/01:69/01:70/01:71N/01:73/01:74/01:75/01:76/01:77/01:78/01:79/01:8…	​01:03	Included	6
69	XX2 01:01/01:03/01:06/01:07/01:09/01:10/01:11/01:12/01:13/01:14/01:17/01:20/01:21/01:22/01:23/01:24/01:25/01:26/01:27/01:28/01:29/01:30/01:31/01:32/01:33/01:34/01:36/01:37/01:38N/01:39/01:40/01:41/01:42/01:44/01:45/01:47/01:48/01:49/01:50/01:51/01:52/01:53/01:54N/01:56N/01:57N/01:58/01:59/01:61N/01:62/01:63/01:65N/01:66/01:67/01:69/01:70/01:71N/01:73/01:74/01:75/01:76/01:77/01:78/01:79/01:80N/01:…	​01:03	Included	1
70	XX2 01:01/01:03/01:06/01:07/01:09/01:10/01:11/01:12/01:13/01:14/01:17/01:20/01:21/01:22/01:23/01:24/01:25/01:26/01:27/01:28/01:29/01:30/01:31/01:32/01:33/01:34/01:36/01:37/01:38N/01:39/01:40/01:41/01:42/01:44/01:45/01:47/01:48/01:49/01:50/01:51/01:52/01:53/01:54N/01:56N/01:57N/01:58/01:59/01:61N/01:63/01:65N/01:66/01:67/01:69/01:70/01:71N/01:73/01:74/01:75/01:76/01:77/01:78/01:79/01:80N/01:82/01:…	​01:03	Included	5
71	XX2 01:01/01:03/01:06/01:07/01:09/01:10/01:11/01:12/01:13/01:14/01:17/01:20/01:21/01:22/01:23/01:24/01:25/01:26/01:27/01:28/01:29/01:30/01:31/01:32/01:33/01:34/01:36/01:37/01:38N/01:39/01:40/01:41/01:42/01:44/01:45/01:47/01:48/01:49/01:51/01:52/01:53/01:54N/01:56N/01:57N/01:58/01:59/01:60/01:61N/01:63/01:65N/01:66/01:67/01:69/01:70/01:71N/01:73/01:74/01:75/01:76/01:77/01:78/01:79/01:80N/01:82/01:…	​01:03	Included	1
72	XX2 01:01/01:03/01:06/01:07/01:09/01:10/01:11/01:12/01:13/01:14/01:17/01:20/01:21/01:22/01:23/01:24/01:25/01:26/01:27/01:28/01:29/01:30/01:31/01:32/01:33/01:34/01:36/01:37/01:38N/01:39/01:40/01:41/01:42/01:44/01:45/01:47/01:48/01:49/01:51/01:52/01:53/01:54N/01:56N/01:57N/01:58/01:59/01:60/01:61N/01:62/01:63/01:65N/01:66/01:67/01:69/01:70/01:71N/01:73/01:74/01:75/01:76/01:77/01:78/01:79/01:80N/01:…	​01:03	Included	11
73	XX1 01:01/01:03/01:05/01:06/01:07/01:09/01:10/01:11/01:12/01:13/01:14/01:17/01:20/01:21/01:22/01:23/01:24/01:25/01:26/01:27/01:28/01:29/01:30/01:31/01:32/01:33/01:34/01:36/01:37/01:38N/01:39/01:40/01:41/01:42/01:44/01:45/01:47/01:48/01:49/01:50/01:51/01:52/01:53/01:54N/01:55/01:56N/01:57N/01:58/01:59/01:61N/01:63/01:64/01:65N/01:66/01:67/01:68/01:69/01:70/01:71N/01:73/01:74/01:75/01:76/01:77/01:7…	​01:05	Included	2
74	CUUPD 01:03/01:14N	​01:01	Excluded	3
75	01:03	​01:03N	Excluded	7
76	AUSYU 01:01/01:15/01:16/01:17/01:18/01:19/01:23/01:24/01:26/01:29	​01:03N	Excluded	4
77	AUTPB 01:01/01:04/01:16/01:17/01:19/01:22/01:26N/01:29/01:33/01:35/01:37/01:38/01:40N	​01:03N	Excluded	2
78	AUXVR 02:02/02:06/02:07/02:09/02:11/02:14/02:16	​01:03N	Excluded	1
79	BKFKW 01:03/01:64/01:68	​01:03N	Excluded	10
80	CCJVT 02:02/02:06/02:21/02:22/02:27/02:28	​01:03N	Excluded	1
81	CRWTA 01:01/01:15/01:16/01:36/01:38/01:40/01:42/01:45/01:49N/01:53N/01:63/01:65/01:66/01:80/01:81N/01:83N	​01:03N	Excluded	2
82	CUUPD 01:03/01:14N	​01:03N	Excluded	14
83	CUWBY 02:02/02:28/02:29N/02:31/02:33/02:34/02:35/02:40/02:41/02:45/02:46/02:47/02:49/02:53/02:54/02:60/02:62/02:64/02:65/02:67N/02:69/02:71/02:72/02:74/02:76/02:77/02:79/02:80N/02:82/02:84/02:85/02:86/02:87/02:90/02:92/02:95N/02:96/02:97/02:98/02:99/02:108/02:109N/02:110/02:113/02:117/02:118/02:122/02:123/02:124/02:127/02:128/02:132/02:133/02:134/02:135/02:137N/02:138/02:139/02:142	​01:03N	Excluded	2
84	CUXFZ 01:03/01:14N/01:64/01:68	​01:03N	Excluded	16
85	DEXTC 01:01/01:04/01:16/01:17/01:19/01:22/01:29/01:33/01:35/01:36/01:37/01:38/01:43/01:45/01:47/01:48/01:51/01:53/01:54/01:55/01:56/01:57/01:59/01:60/01:61/01:62/01:63/01:65/01:70/01:72/01:73N/01:74/01:77N/01:79/01:81N/01:82/01:83/01:84/01:85/01:86	​01:03N	Excluded	3
86	DEZAJ 01:01/01:15/01:16/01:36/01:38/01:40/01:42/01:45/01:49N/01:53N/01:63/01:65/01:66/01:80/01:81N/01:83N/01:84/01:85/01:87/01:88/01:89	​01:03N	Excluded	1
87	DEZXN 03:01/03:05/03:08/03:11/03:13/03:14/03:16/03:19/03:21/03:24/03:25/03:27/03:28/03:29/03:30N/03:31/03:32/03:34/03:37/03:38/03:39/03:40/03:42/03:43/03:44	​01:03N	Excluded	1
88	DFMSU 02:02/02:28/02:29N/02:31/02:33/02:34/02:35/02:40/02:41/02:45/02:46/02:47/02:49/02:53/02:54/02:60/02:62/02:64/02:65/02:67N/02:69/02:71/02:72/02:74/02:76/02:77/02:79/02:80N/02:82/02:84/02:85/02:86/02:87/02:90/02:92/02:95N/02:96/02:97/02:98/02:99/02:108/02:109N/02:110/02:113/02:117/02:118/02:122/02:123/02:124/02:127/02:128/02:132/02:133/02:134/02:135/02:137N/02:138/02:139/02:142/02:143	​01:03N	Excluded	3
89	XX1 01:01/01:04/01:16/01:17/01:19/01:22/01:29/01:33/01:35/01:36/01:37/01:38/01:43/01:45/01:47/01:48/01:51/01:53/01:54/01:55/01:56/01:57/01:59/01:60/01:61/01:62/01:63/01:65/01:70/01:72/01:73N/01:74/01:77N/01:79/01:81N/01:82/01:83/01:84/01:85/01:86	​01:03N	Excluded	1
90	XX1 01:03/01:14N/01:64/01:68	​01:03N	Excluded	2
91	BHNWP 01:01/01:03/01:06/01:07/01:09/01:10/01:11/01:12/01:13/01:14/01:17/01:20/01:21/01:22/01:23/01:24/01:25/01:26/01:27/01:28/01:29/01:30/01:31/01:32/01:33/01:34/01:36/01:37/01:38N/01:39/01:40/01:41/01:42/01:44/01:45/01:47/01:48/01:49/01:50/01:51/01:52/01:53/01:54N/01:55/01:56N/01:57N/01:58/01:59/01:61N/01:63/01:64/01:65N/01:66/01:67/01:68/01:69	​01:NEW	Excluded	1
