# Supplementary material for: Population-agnostic real-time molecular mismatch estimation using rSSO-defined HLA allele strings: minimal impact of allelic discordance with NGS
Source: Front Immunol. 2026 Mar 11;17:1781594. doi: 10.3389/fimmu.2026.1781594 (PMC13013013; doi:10.3389/fimmu.2026.1781594)
Supplement: Supplementary file 7 [file Table7.xlsx]

## Sheet: HLA
Supplementary Table 7. Samples of HLA-DRB5 alleles showing discordance between rSSO and NGS typing.
Pattern ID	rSSO HLA-DRB5 allele string (alleles in bold match the NGS type)	NGS type	NGS type included in rSSO string?	Pattern frequency
1	AVCHR 01:01/01:02/01:08N/01:20/01:25/01:27N	​01:02	Included	1
2	AZDYU 01:01/01:02/01:08N/01:20/01:25/01:27N/01:32/01:33	​01:02	Included	8
3	BHMXB 01:01/01:03/01:06/01:07/01:09/01:10/01:11/01:12/01:13/01:14/01:17/01:20/01:21/01:22/01:23/01:24/01:25/01:26/01:27/01:28/01:29/01:30/01:31/01:32/01:33/01:34/01:36/01:37/01:38N/01:39/01:40/01:41/01:42/01:44/01:45/01:47/01:48/01:49/01:51/01:52/01:53/01:54N/01:56N/01:57N/01:58/01:59/01:61N/01:63/01:65N/01:66/01:67/01:69	​01:03	Included	1
4	CCJVZ 01:01/01:03/01:06/01:07/01:09/01:10/01:11/01:12/01:13/01:14/01:17/01:20/01:21/01:22/01:23/01:24/01:25/01:26/01:27/01:28/01:29/01:30/01:31/01:32/01:33/01:34/01:36/01:37/01:38N/01:39/01:40/01:41/01:42/01:44/01:45/01:47/01:48/01:49/01:51/01:52/01:53/01:54N/01:56N/01:57N/01:58/01:59/01:61N/01:63/01:65N/01:66/01:67/01:69/01:70/01:71N/01:73/01:74/01:75/01:76/01:77/01:78/01:79/01:80N/01:82/01:84N/…	​01:03	Included	1
5	XX1 01:01/01:03/01:06/01:07/01:09/01:10/01:11/01:12/01:13/01:14/01:17/01:20/01:21/01:22/01:23/01:24/01:25/01:26/01:27/01:28/01:29/01:30/01:31/01:32/01:33/01:34/01:36/01:37/01:38N/01:39/01:40/01:41/01:42/01:44/01:45/01:47/01:48/01:49/01:51/01:52/01:53/01:54N/01:56N/01:57N/01:58/01:59/01:61N/01:63/01:64/01:65N/01:66/01:67/01:68/01:69/01:70/01:71N/01:73/01:74/01:75/01:76/01:77/01:78/01:79/01:80N/01:…	​01:03	Included	1
6	AUTBF 01:02/01:08N/01:20/01:25/01:27N/01:28	​01:08N	Included	1
7	AYJXC 01:02/01:08N/01:20/01:25/01:27N/01:32	​01:08N	Included	2
8	AYJXC 01:02/01:08N/01:20/01:25/01:27N/01:32	​01:08N	Included	9
9	AZDYU 01:01/01:02/01:08N/01:20/01:25/01:27N/01:32/01:33	​01:08N	Included	2
10	BJFVU 02:02/02:06/02:21/02:22	​02:21	Included	1
11	CCJVT 02:02/02:06/02:21/02:22/02:27/02:28	​02:21	Included	2
12	BJFVU 02:02/02:06/02:21/02:22	​02:22	Included	1
13	CRWTA 01:01/01:15/01:16/01:36/01:38/01:40/01:42/01:45/01:49N/01:53N/01:63/01:65/01:66/01:80/01:81N/01:83N	​01:NEW	Excluded	1
14	CUUUX 03:01/03:05/03:08/03:11/03:13/03:16/03:19/03:21/03:24/03:25/03:27/03:28/03:29/03:30N/03:31/03:32/03:34/03:37/03:38/03:39/03:40/03:42/03:43	​01:NEW	Excluded	1
15	AYFWZ 01:01/01:15/01:16/01:17/01:18/01:19/01:22/01:23/01:24/01:26/01:29/01:30/01:33	​01:NONE	Excluded	2
