# Supplementary material for: Population-agnostic real-time molecular mismatch estimation using rSSO-defined HLA allele strings: minimal impact of allelic discordance with NGS
Source: Front Immunol. 2026 Mar 11;17:1781594. doi: 10.3389/fimmu.2026.1781594 (PMC13013013; doi:10.3389/fimmu.2026.1781594)
Supplement: Supplementary file 8 [file Table8.xlsx]

## Sheet: HLA Data
Supplementary Table 8. Samples of HLA-DQB1 alleles showing discordance between rSSO and NGS typing.
Pattern ID	rSSO HLA-DQB1 allele string (alleles in bold match the NGS type)	NGS type	NGS type included in rSSO string?	Pattern frequency
1	CCHJN-02:01/02:02/02:04/02:05/02:11/02:12/02:13/02:15/02:16/02:17/02:18N/02:19/02:20N/02:21/02:22/02:23/02:24/02:25/02:26/02:28/02:29/02:30/02:31/02:32/02:33/02:34/02:35/02:36/02:37/02:38/02:39/02:40/02:41/02:42/02:43/02:44/02:45/02:46/02:47/02:49/02:50/02:52/02:55/02:56/02:58N/02:60/02:61/02:62/02:64/02:65/02:66/02:67N/02:68/02:69/02:70/02:71/02:73/02:74/02:76/02:77/02:78/02:79/02:80/02:84/02:85…	02:02	Included	1
2	CUWDA-02:01/02:02/02:04/02:05/02:11/02:12/02:13/02:15/02:16/02:17/02:18N/02:19/02:20N/02:21/02:22/02:23/02:24/02:25/02:26/02:28/02:29/02:30/02:31/02:32/02:33/02:34/02:35/02:36/02:37/02:38/02:39/02:40/02:41/02:42/02:43/02:44/02:45/02:46/02:47/02:49/02:50/02:52/02:55/02:56/02:58N/02:60/02:61/02:62/02:64/02:65/02:66/02:67N/02:68/02:69/02:70/02:71/02:73/02:74/02:76/02:77/02:78/02:79/02:80/02:84/02:85…	02:02	Included	14
3	DEXPX-02:01/02:02/02:04/02:05/02:11/02:12/02:13/02:15/02:16/02:17/02:18N/02:19/02:20N/02:21/02:22/02:23/02:24/02:25/02:26/02:28/02:29/02:30/02:31/02:32/02:33/02:34/02:35/02:36/02:37/02:38/02:39/02:40/02:41/02:42/02:43/02:44/02:45/02:46/02:47/02:49/02:50/02:52/02:55/02:56/02:58N/02:60/02:61/02:62/02:64/02:65/02:66/02:67N/02:68/02:69/02:70/02:71/02:73/02:74/02:76/02:77/02:78/02:79/02:80/02:84/02:85…	02:02	Included	4
4	DKKMK-02:01/02:02/02:04/02:05/02:11/02:12/02:13/02:15/02:16/02:19/02:20N/02:21/02:22/02:23/02:24/02:25/02:26/02:28/02:29/02:30/02:31/02:33/02:34/02:35/02:36/02:37/02:38/02:39/02:40/02:41/02:42/02:43/02:44/02:45/02:46/02:47/02:49/02:50/02:52/02:55/02:56/02:58N/02:60/02:61/02:62/02:64/02:65/02:66/02:67N/02:68/02:69/02:70/02:71/02:73/02:74/02:76/02:78/02:79/02:80/02:84/02:85/02:86/02:87/02:88/02:89/…	02:02	Included	1
5	XX1-02:01/02:02/02:04/02:05/02:11/02:12/02:13/02:15/02:16/02:17/02:18N/02:19/02:20N/02:21/02:22/02:23/02:24/02:25/02:26/02:28/02:29/02:30/02:31/02:32/02:33/02:34/02:35/02:36/02:37/02:38/02:39/02:40/02:41/02:42/02:43/02:44/02:45/02:46/02:47/02:49/02:50/02:52/02:55/02:56/02:58N/02:60/02:61/02:62/02:64/02:65/02:66/02:67N/02:68/02:69/02:70/02:71/02:73/02:74/02:76/02:77/02:78/02:79/02:80/02:84/02:85/0…	02:02	Included	2
6	XX1-02:01/02:02/02:04/02:05/02:11/02:12/02:13/02:15/02:16/02:19/02:20N/02:21/02:22/02:23/02:24/02:25/02:26/02:28/02:30/02:31/02:33/02:34/02:35/02:36/02:37/02:38/02:39/02:40/02:41/02:42/02:43/02:44/02:45/02:46/02:47/02:49/02:50/02:52/02:55/02:56/02:58N/02:60/02:61/02:62/02:64/02:65/02:66/02:67N/02:68/02:69/02:70/02:71/02:73/02:74/02:76/02:78/02:79/02:80/02:84/02:85/02:86/02:87/02:88/02:89/02:90/02…	02:02	Included	1
7	AYDFU-03:01/03:02/03:07/03:21/03:22/03:24/03:27/03:28/03:29/03:32/03:35/03:37/03:42/03:44/03:45/03:47/03:48/03:49/03:50/03:51/03:52/03:53/03:54/03:55/03:56/03:57/03:58/03:59/03:60/03:62/03:63/03:64/03:67/03:68/03:69/03:70/03:71/03:73/03:75/03:77/03:81/03:82/03:83/03:84N/03:85/03:92/03:93/03:94/03:101/03:102/03:103/03:106/03:107/03:109/03:114/03:115/03:116/03:118N/03:119/03:120/03:122/03:125/03:12…	03:02	Included	5
8	BEMSB-03:01/03:02/03:07/03:21/03:22/03:24/03:27/03:28/03:29/03:32/03:35/03:37/03:42/03:44/03:45/03:47/03:48/03:49/03:50/03:51/03:52/03:53/03:54/03:55/03:56/03:57/03:58/03:59/03:60/03:62/03:63/03:64/03:67/03:68/03:69/03:70/03:71/03:73/03:75/03:77/03:81/03:82/03:83/03:84N/03:85/03:92/03:93/03:94/03:101/03:102/03:103/03:106/03:107/03:109/03:114/03:115/03:116/03:118N/03:119/03:120/03:122/03:125/03:12…	03:02	Included	1
9	BJCYC-03:01/03:02/03:07/03:21/03:22/03:24/03:27/03:28/03:29/03:32/03:35/03:37/03:42/03:44/03:45/03:47/03:48/03:49/03:50/03:51/03:52/03:53/03:54/03:55/03:56/03:57/03:58/03:59/03:60/03:62/03:63/03:64/03:67/03:68/03:69/03:70/03:71/03:73/03:75/03:77/03:81/03:82/03:83/03:84N/03:85/03:92/03:93/03:94/03:101/03:102/03:103/03:106/03:107/03:109/03:114/03:115/03:116/03:118N/03:119/03:120/03:122/03:125/03:12…	03:02	Included	1
10	BRWHD-03:01/03:02/03:07/03:21/03:22/03:24/03:27/03:28/03:29/03:32/03:35/03:37/03:42/03:44/03:45/03:47/03:48/03:49/03:50/03:51/03:52/03:53/03:54/03:55/03:56/03:57/03:58/03:59/03:60/03:62/03:63/03:64/03:67/03:68/03:69/03:70/03:71/03:73/03:75/03:77/03:81/03:82/03:83/03:84N/03:85/03:92/03:93/03:94/03:101/03:102/03:103/03:106/03:107/03:109/03:114/03:115/03:116/03:118N/03:119/03:120/03:122/03:125/03:12…	03:02	Included	2
11	XX1-03:01/03:02/03:07/03:21/03:22/03:24/03:27/03:28/03:29/03:32/03:35/03:37/03:42/03:44/03:45/03:47/03:48/03:49/03:50/03:51/03:52/03:53/03:54/03:55/03:56/03:57/03:58/03:59/03:60/03:62/03:63/03:64/03:67/03:68/03:69/03:70/03:71/03:73/03:75/03:77/03:81/03:82/03:83/03:84N/03:85/03:92/03:93/03:94/03:101/03:102/03:103/03:106/03:107/03:109/03:114/03:115/03:116/03:118N/03:119/03:120/03:122/03:125/03:127/…	03:02	Included	1
12	XX1-03:01/03:02/03:07/03:21/03:22/03:24/03:27/03:28/03:29/03:32/03:35/03:37/03:42/03:44/03:45/03:47/03:48/03:49/03:50/03:51/03:52/03:53/03:54/03:55/03:56/03:57/03:58/03:59/03:60/03:62/03:63/03:64/03:67/03:68/03:69/03:70/03:71/03:73/03:75/03:77/03:81/03:82/03:83/03:84N/03:85/03:92/03:93/03:94/03:101/03:102/03:103/03:106/03:107/03:109/03:114/03:115/03:116/03:118N/03:119/03:120/03:122/03:125/03:127/…	03:02	Included	1
13	AVKYP-03:02/03:03/03:12/03:15/03:20/03:31/03:33/03:34/03:39/03:40/03:41/03:65/03:86/03:87/03:88/03:89/03:90N/03:91Q/03:95N/03:96/03:97/03:98/03:99Q/03:104/03:105/03:110/03:111/03:117/03:123/03:124/03:126/03:136/03:141/03:145/03:149/03:155/03:156/03:168/03:176/03:177/03:200/03:209/03:212/03:222/03:227/03:230/03:238/03:239/03:248/03:249	03:03	Included	2
14	AXUXW-03:02/03:03/03:31/03:33/03:34/03:39/03:41/03:86/03:87/03:88/03:89/03:90N/03:91Q/03:96/03:97/03:98/03:99Q/03:105/03:117/03:168/03:200/03:222/03:239/03:248/03:249	03:03	Included	2
15	AXVSP-03:02/03:03/03:31/03:33/03:34/03:39/03:41/03:86/03:87/03:88/03:89/03:90N/03:91Q/03:95N/03:96/03:97/03:98/03:99Q/03:105/03:117/03:168/03:200/03:222/03:239/03:248/03:249	03:03	Included	2
16	AYXPF-03:02/03:03/03:12/03:15/03:20/03:31/03:33/03:34/03:39/03:40/03:41/03:65/03:86/03:87/03:88/03:89/03:90N/03:91Q/03:95N/03:96/03:97/03:98/03:99Q/03:104/03:105/03:110/03:111/03:117/03:123/03:124/03:126/03:136/03:141/03:145/03:149/03:155/03:156/03:168/03:176/03:177/03:200/03:209/03:212/03:222/03:227/03:230/03:238/03:239/03:248/03:249/03:258	03:03	Included	5
17	BEKTN-03:02/03:03/03:15/03:20/03:31/03:33/03:34/03:39/03:40/03:41/03:65/03:86/03:87/03:88/03:89/03:90N/03:91Q/03:95N/03:96/03:97/03:98/03:99Q/03:104/03:105/03:110/03:111/03:117/03:123/03:124/03:126/03:136/03:141/03:145/03:149/03:155/03:156/03:168/03:176/03:177/03:200/03:209/03:212/03:222/03:227/03:230/03:238/03:239/03:248/03:249/03:258/03:270	03:03	Included	9
18	BJHNZ-03:02/03:03/03:15/03:20/03:31/03:33/03:34/03:39/03:40/03:41/03:65/03:86/03:87/03:88/03:89/03:90N/03:91Q/03:95N/03:96/03:97/03:98/03:99Q/03:104/03:105/03:110/03:111/03:117/03:123/03:124/03:126/03:136/03:141/03:145/03:149/03:155/03:156/03:168/03:176/03:177/03:200/03:209/03:212/03:222/03:227/03:230/03:238/03:239/03:248/03:249/03:258/03:270/03:280/03:282N	03:03	Included	2
19	BPMTK-03:02/03:03/03:15/03:20/03:31/03:33/03:34/03:39/03:40/03:41/03:65/03:86/03:87/03:88/03:89/03:90N/03:91Q/03:95N/03:96/03:97/03:98/03:99Q/03:104/03:105/03:110/03:111/03:117/03:123/03:124/03:126/03:136/03:141/03:145/03:149/03:155/03:156/03:168/03:176/03:177/03:200/03:209/03:212/03:222/03:227/03:230/03:238/03:239/03:248/03:249/03:258/03:270/03:280/03:282N/03:283/03:304/03:313/03:316/03:319/03:3…	03:03	Included	2
20	BRZZA-03:02/03:03/03:31/03:33/03:34/03:39/03:41/03:86/03:87/03:88/03:89/03:90N/03:91Q/03:96/03:97/03:98/03:99Q/03:105/03:117/03:136/03:168/03:200/03:222/03:239/03:248/03:249/03:280/03:282N/03:304/03:313/03:316/03:332/03:336/03:337	03:03	Included	4
21	BSCZV-03:02/03:03/03:12/03:15/03:20/03:23/03:31/03:33/03:34/03:39/03:40/03:41/03:65/03:86/03:87/03:88/03:89/03:90N/03:91Q/03:96/03:97/03:98/03:99Q/03:104/03:105/03:110/03:111/03:117/03:123/03:124/03:126/03:136/03:141/03:145/03:155/03:156/03:168/03:176/03:177/03:200/03:209/03:212/03:222/03:227/03:230/03:238/03:239/03:248/03:249/03:258/03:280/03:282N/03:283/03:304/03:313/03:316/03:319/03:336/03:337…	03:03	Included	6
22	CCKFS-03:02/03:03/03:15/03:20/03:31/03:33/03:34/03:39/03:40/03:41/03:65/03:86/03:87/03:88/03:89/03:90N/03:91Q/03:95N/03:96/03:97/03:98/03:99Q/03:104/03:105/03:110/03:111/03:117/03:123/03:124/03:126/03:136/03:141/03:145/03:149/03:155/03:156/03:168/03:176/03:177/03:200/03:209/03:212/03:222/03:227/03:230/03:238/03:239/03:248/03:249/03:258/03:270/03:280/03:282N/03:283/03:304/03:313/03:316/03:319/03:3…	03:03	Included	2
23	CKBGB-03:02/03:03/03:15/03:20/03:31/03:33/03:34/03:39/03:40/03:41/03:86/03:87/03:88/03:89/03:90N/03:91Q/03:96/03:97/03:98/03:99Q/03:104/03:105/03:110/03:111/03:117/03:123/03:124/03:126/03:136/03:141/03:145/03:153/03:155/03:156/03:168/03:176/03:177/03:200/03:209/03:212/03:214/03:222/03:227/03:230/03:238/03:239/03:248/03:249/03:258/03:261/03:270/03:280/03:282N/03:304/03:313/03:316/03:319/03:332/03:…	03:03	Included	1
24	CKJWY-03:02/03:03/03:31/03:33/03:34/03:39/03:41/03:86/03:87/03:88/03:89/03:90N/03:91Q/03:96/03:97/03:98/03:99Q/03:105/03:117/03:136/03:168/03:200/03:222/03:239/03:248/03:249/03:280/03:282N/03:304/03:313/03:316/03:332/03:336/03:337/03:357N/03:363/03:365/03:374/03:375N/03:384/03:393/03:395/03:397/03:398	03:03	Included	3
25	CUSVH-03:02/03:03/03:15/03:20/03:31/03:33/03:34/03:39/03:40/03:41/03:65/03:86/03:87/03:88/03:89/03:90N/03:91Q/03:95N/03:96/03:97/03:98/03:99Q/03:104/03:105/03:110/03:111/03:117/03:123/03:124/03:126/03:136/03:141/03:145/03:149/03:155/03:156/03:168/03:176/03:177/03:200/03:209/03:212/03:222/03:227/03:230/03:238/03:239/03:248/03:249/03:258/03:270/03:280/03:282N/03:283/03:304/03:313/03:316/03:319/03:3…	03:03	Included	3
26	CWPMM-03:02/03:03/03:23/03:31/03:33/03:34/03:39/03:41/03:86/03:87/03:88/03:89/03:90N/03:91Q/03:96/03:97/03:98/03:99Q/03:105/03:117/03:136/03:168/03:200/03:222/03:239/03:248/03:249/03:280/03:282N/03:304/03:313/03:316/03:332/03:336/03:337/03:357N/03:363/03:365/03:374/03:375N/03:384/03:393/03:395/03:397/03:398/03:402/03:405/03:406	03:03	Included	1
27	CZXEK-03:02/03:03/03:12/03:15/03:20/03:31/03:33/03:34/03:39/03:40/03:41/03:65/03:74/03:86/03:87/03:88/03:89/03:90N/03:91Q/03:96/03:97/03:98/03:99Q/03:104/03:105/03:110/03:111/03:113/03:117/03:123/03:124/03:126/03:136/03:141/03:145/03:155/03:156/03:168/03:176/03:177/03:200/03:209/03:212/03:222/03:227/03:230/03:238/03:239/03:248/03:249/03:258/03:270/03:280/03:282N/03:283/03:304/03:313/03:316/03:319…	03:03	Included	1
28	DCGFY-03:02/03:03/03:15/03:20/03:31/03:33/03:34/03:39/03:40/03:41/03:86/03:87/03:88/03:89/03:90N/03:91Q/03:96/03:97/03:98/03:99Q/03:104/03:105/03:110/03:111/03:117/03:123/03:124/03:126/03:136/03:141/03:145/03:153/03:155/03:156/03:168/03:176/03:177/03:200/03:209/03:212/03:214/03:222/03:227/03:230/03:238/03:239/03:248/03:249/03:258/03:261/03:270/03:280/03:282N/03:304/03:313/03:316/03:319/03:332/03:…	03:03	Included	2
29	XX1-03:02/03:03/03:12/03:15/03:20/03:31/03:33/03:34/03:39/03:40/03:41/03:86/03:87/03:88/03:89/03:90N/03:91Q/03:96/03:97/03:98/03:99Q/03:104/03:105/03:110/03:111/03:117/03:123/03:124/03:126/03:136/03:141/03:145/03:155/03:156/03:168/03:176/03:177/03:200/03:209/03:212/03:222/03:227/03:230/03:238/03:239/03:248/03:249/03:258	03:03	Included	1
30	XX1-03:02/03:03/03:15/03:20/03:31/03:33/03:34/03:39/03:40/03:41/03:65/03:86/03:87/03:88/03:89/03:90N/03:91Q/03:95N/03:96/03:97/03:98/03:99Q/03:104/03:105/03:110/03:111/03:117/03:123/03:124/03:126/03:136/03:137/03:141/03:145/03:149/03:155/03:156/03:168/03:176/03:177/03:200/03:209/03:212/03:222/03:227/03:230/03:238/03:239/03:248/03:249/03:258/03:259/03:270/03:280/03:282N/03:283/03:304/03:313/03:316…	03:03	Included	1
31	XX1-03:02/03:03/03:15/03:20/03:31/03:33/03:34/03:39/03:40/03:41/03:65/03:86/03:87/03:88/03:89/03:90N/03:91Q/03:95N/03:96/03:97/03:98/03:99Q/03:104/03:105/03:110/03:111/03:117/03:123/03:124/03:126/03:136/03:141/03:145/03:149/03:155/03:156/03:168/03:176/03:177/03:200/03:209/03:212/03:222/03:227/03:230/03:238/03:239/03:248/03:249/03:258/03:270/03:280/03:282N/03:283/03:304/03:313/03:316/03:319/03:332…	03:03	Included	1
32	XX1-03:02/03:03/03:15/03:20/03:31/03:33/03:34/03:39/03:40/03:41/03:86/03:87/03:88/03:89/03:90N/03:91Q/03:95N/03:96/03:97/03:98/03:99Q/03:104/03:105/03:110/03:111/03:117/03:123/03:124/03:126/03:136/03:141/03:145/03:149/03:155/03:156/03:168/03:176/03:177/03:200/03:209/03:212/03:222/03:227/03:230/03:238/03:239/03:248/03:249/03:258/03:270/03:280/03:282N/03:304/03:313/03:316/03:319/03:332/03:336/03:33…	03:03	Included	1
33	XX1-03:02/03:03/03:23/03:31/03:33/03:34/03:39/03:41/03:86/03:87/03:88/03:89/03:90N/03:91Q/03:96/03:97/03:98/03:99Q/03:105/03:117/03:136/03:168/03:200/03:222/03:239/03:248/03:249/03:280/03:282N/03:304/03:313/03:316/03:332/03:336/03:337/03:357N/03:363/03:365/03:374/03:375N/03:384/03:393/03:395/03:397/03:398	03:03	Included	1
34	XX1-03:02/03:03/03:31/03:33/03:34/03:39/03:41/03:86/03:87/03:88/03:89/03:90N/03:91Q/03:95N/03:96/03:97/03:98/03:99Q/03:105/03:117/03:136/03:168/03:200/03:222/03:239/03:248/03:249/03:280/03:282N/03:283/03:304/03:313/03:316/03:332/03:336/03:337/03:357N/03:363/03:365/03:374/03:375N/03:384/03:393/03:395/03:397/03:398/03:402/03:405/03:406/03:411N	03:03	Included	1
35	XX1-03:02/03:03/03:31/03:33/03:34/03:39/03:41/03:86/03:87/03:88/03:89/03:90N/03:91Q/03:95N/03:96/03:97/03:98/03:99Q/03:105/03:117/03:136/03:168/03:200/03:222/03:239/03:248/03:249/03:280/03:282N/03:283/03:304/03:313/03:316/03:336/03:337/03:357N/03:363/03:365/03:374/03:375N/03:384/03:393/03:395/03:397/03:398	03:03	Included	1
36	XX1-03:02/03:03/03:31/03:33/03:34/03:39/03:41/03:86/03:87/03:88/03:89/03:90N/03:91Q/03:95N/03:96/03:97/03:98/03:99Q/03:105/03:117/03:136/03:168/03:200/03:222/03:239/03:248/03:249/03:280/03:282N/03:304/03:313/03:316/03:336/03:337	03:03	Included	2
37	XX1-03:02/03:03/03:31/03:33/03:34/03:39/03:41/03:86/03:87/03:88/03:89/03:90N/03:91Q/03:95N/03:96/03:97/03:98/03:99Q/03:105/03:117/03:136/03:168/03:200/03:222/03:239/03:248/03:249/03:280/03:282N/03:304/03:313/03:316/03:336/03:337/03:357N/03:363/03:365/03:374/03:375N/03:384/03:393/03:395/03:397/03:398/03:402/03:405/03:406/03:411N	03:03	Included	1
38	XX1-03:02/03:03/03:31/03:33/03:34/03:39/03:41/03:86/03:87/03:88/03:89/03:90N/03:91Q/03:95N/03:96/03:97/03:98/03:99Q/03:105/03:117/03:168/03:200/03:222/03:239/03:248/03:249	03:03	Included	2
39	XX1-03:02/03:03/03:31/03:33/03:34/03:39/03:41/03:86/03:87/03:88/03:89/03:90N/03:91Q/03:95N/03:96/03:97/03:98/03:99Q/03:105/03:117/03:168/03:200/03:222/03:239/03:248/03:249/03:280/03:282N	03:03	Included	2
40	XX1-03:02/03:03/03:31/03:33/03:34/03:39/03:41/03:86/03:87/03:88/03:89/03:90N/03:91Q/03:96/03:97/03:98/03:99Q/03:105/03:117/03:136/03:168/03:200/03:222/03:239/03:248/03:249/03:280/03:282N/03:283/03:304/03:313/03:316/03:332/03:336/03:337	03:03	Included	1
41	XX1-03:02/03:03/03:31/03:33/03:34/03:39/03:41/03:86/03:87/03:88/03:89/03:90N/03:91Q/03:96/03:97/03:98/03:99Q/03:105/03:117/03:136/03:168/03:200/03:222/03:239/03:248/03:249/03:280/03:282N/03:304/03:313/03:316/03:332/03:336/03:337	03:03	Included	1
42	XX1-03:02/03:03/03:31/03:33/03:34/03:39/03:41/03:86/03:87/03:88/03:89/03:90N/03:91Q/03:96/03:97/03:98/03:99Q/03:105/03:117/03:168/03:200/03:222/03:239/03:248/03:249/03:280/03:282N	03:03	Included	2
43	XX2-03:02/03:03/03:15/03:20/03:31/03:33/03:34/03:39/03:40/03:41/03:86/03:87/03:88/03:89/03:90N/03:91Q/03:96/03:97/03:98/03:99Q/03:104/03:105/03:110/03:111/03:117/03:123/03:124/03:126/03:136/03:141/03:145/03:153/03:155/03:156/03:168/03:176/03:177/03:200/03:209/03:212/03:214/03:222/03:227/03:230/03:238/03:239/03:248/03:249/03:258/03:261/03:270/03:280/03:282N/03:304/03:313/03:316/03:319/03:332/03:33…	03:03	Included	1
44	XX2-03:02/03:03/03:15/03:20/03:31/03:33/03:34/03:39/03:40/03:41/03:86/03:87/03:88/03:89/03:90N/03:91Q/03:96/03:97/03:98/03:99Q/03:104/03:105/03:110/03:111/03:117/03:123/03:124/03:126/03:136/03:141/03:145/03:153/03:155/03:156/03:168/03:176/03:177/03:200/03:209/03:212/03:214/03:222/03:227/03:230/03:238/03:239/03:248/03:249/03:258/03:261/03:270/03:280/03:282N/03:304/03:313/03:316/03:319/03:332/03:33…	03:03	Included	1
45	XX2-03:02/03:03/03:31/03:33/03:34/03:39/03:40/03:41/03:86/03:87/03:88/03:89/03:90N/03:91Q/03:96/03:97/03:98/03:99Q/03:105/03:117/03:136/03:168/03:200/03:222/03:239/03:248/03:249/03:280/03:282N/03:304/03:313/03:316/03:332/03:333/03:336/03:337/03:357N/03:363/03:365/03:374/03:375N/03:384/03:393/03:395/03:397/03:398/03:402/03:405/03:406	03:03	Included	1
46	XX2-03:02/03:03/03:31/03:33/03:34/03:39/03:41/03:86/03:87/03:88/03:89/03:90N/03:91Q/03:96/03:97/03:98/03:99Q/03:105/03:117/03:136/03:168/03:200/03:222/03:239/03:248/03:249/03:280/03:282N/03:304/03:313/03:316/03:332/03:333/03:336/03:337/03:357N/03:363/03:365/03:374/03:375N/03:384/03:393/03:395/03:397/03:398	03:03	Included	2
47	AUPJA-03:02/03:04/03:14/03:80/138/210/225	03:04	Included	1
48	BPMMK-03:02/03:04/03:14/03:80/138/210/225/277/318/327	03:04	Included	1
49	CDJSV-03:01/03:04/03:16/03:271/03:318/03:327/03:390	03:04	Included	1
50	CKPWN-03:01/03:04/03:16/03:271/03:327/03:390	03:04	Included	1
51	FNG-03:01/03:04/03:16	03:04	Included	1
52	XX2-03:01/03:04/03:16/03:271/03:318/03:327/03:390	03:04	Included	2
53	XX2-03:02/03:04/03:14/03:80/03:138/03:210/03:225/03:277/03:318/03:327/03:413	03:04	Included	1
54	XX3-03:02/03:04/03:14/03:80/03:138/03:210/03:225/03:277/03:318/03:327/03:413	03:04	Included	1
55	AZTXV-03:02/03:05/181/210/225/250	03:05	Included	1
56	XX1-03:02/03:04/03:05/03:14/03:61/03:80/03:138/03:181/03:210/03:225/03:250/03:262/03:277/03:346/03:413	03:05	Included	1
57	XX1-03:01/03:09/03:24/03:164/03:264	03:09	Included	1
58	XX1-03:01/03:16/03:19/03:22/03:27/03:28/03:29/03:35/03:42/03:44/03:47/03:49/03:50/03:51/03:55/03:73/03:83/03:84N/03:92/03:93/03:94/03:114/03:115/03:116/03:119/03:150/03:165/03:169/03:182/03:191/03:196/03:197Q/03:198/03:206/03:241/03:242/03:243/03:246/03:252/03:253/03:254/03:266/03:271/03:276N/03:281/03:284/03:285/03:286/03:288/03:290/03:291/03:292/03:293/03:294/03:297/03:302/03:305/03:306/03:309/…	03:19	Included	1
59	XX1-03:01/03:16/03:19/03:22/03:27/03:28/03:29/03:35/03:42/03:44/03:47/03:49/03:50/03:51/03:55/03:73/03:83/03:84N/03:92/03:93/03:94/03:114/03:115/03:116/03:150/03:165/03:169/03:182/03:191/03:196/03:197Q/03:198/03:206/03:241/03:242/03:243/03:246/03:252/03:253/03:254/03:266/03:271/03:276N/03:281/03:284/03:285/03:286/03:288/03:290/03:291/03:292/03:293/03:294/03:297/03:302/03:305/03:306/03:309/03:312/…	03:19	Included	1
60	XX1-03:01/03:19/03:22/03:27/03:28/03:29/03:35/03:42/03:44/03:47/03:49/03:50/03:51/03:55/03:73/03:83/03:84N/03:92/03:93/03:94/03:114/03:115/03:116/03:119/03:165/03:169/03:182/03:191/03:196/03:197Q/03:198/03:206/03:241/03:242/03:243/03:246/03:252/03:253/03:254/03:266/03:276N/03:281/03:284/03:285/03:286/03:288/03:290/03:291/03:292/03:293/03:294/03:297/03:302/03:305/03:306/03:309/03:311/03:312/03:317…	03:19	Included	1
61	XX1-03:01/03:19/03:22/03:27/03:28/03:29/03:35/03:42/03:44/03:47/03:49/03:50/03:51/03:73/03:83/03:84N/03:92/03:93/03:94/03:114/03:115/03:116/03:119/03:165/03:169/03:182/03:191/03:196/03:197Q/03:198/03:206/03:241/03:242/03:243/03:246/03:252/03:253/03:254	03:19	Included	1
62	XX1-03:01/03:19/03:22/03:27/03:28/03:29/03:35/03:42/03:44/03:47/03:49/03:50/03:51/03:73/03:83/03:84N/03:92/03:93/03:94/03:114/03:115/03:116/03:119/03:165/03:169/03:182/03:191/03:196/03:197Q/03:198/03:206/03:241/03:242/03:243/03:246/03:252/03:253/03:254/03:266	03:19	Included	1
63	XX1-03:01/03:19/03:22/03:27/03:28/03:29/03:35/03:42/03:44/03:47/03:49/03:50/03:51/03:73/03:83/03:84N/03:92/03:93/03:94/03:114/03:115/03:116/03:150/03:165/03:169/03:182/03:191/03:196/03:197Q/03:198/03:206/03:241/03:242/03:243/03:246/03:252/03:253/03:254	03:19	Included	1
64	CVCCU-03:03/03:15/03:17/03:20/03:31/03:33/03:34/03:39/03:86/03:87/03:88/03:89/03:91Q/03:96/03:97/03:98/03:99Q/03:104/03:105/03:111/03:117/03:123/03:124/03:126/03:136/03:145/03:156/03:168/03:176/03:177/03:200/03:209/03:212/03:222/03:227/03:230/03:238/03:248/03:249/03:258/03:272/03:280/03:282N/03:304/03:313/03:316/03:319/03:336/03:351/03:356N/03:357N/03:363/03:365/03:374/03:375N/03:384/03:393/03:39…	03:105	Included	1
65	XX1-05:02/05:03/05:06/05:08/05:10/05:13/05:15/05:16/05:23/05:24/05:28/05:38/05:39/05:40/05:41N/05:42/05:43/05:50/05:56/05:58/05:60/05:64/05:66/05:67/05:78/05:85/05:91/05:96/05:97/05:98/05:101/05:108/05:109/05:121/05:129/05:130/05:131/05:134/05:140/05:143/05:147/05:149/05:161/05:191/05:200/05:201/05:202/05:203/05:204/05:205/05:206N/05:207/05:208N/05:209/05:210/05:211/05:212/05:213/05:214/05:218/05…	05:03	Included	1
66	XX3-05:02/05:03/05:06/05:08/05:10/05:13/05:15/05:16/05:23/05:24/05:28/05:38/05:39/05:40/05:41N/05:42/05:43/05:50/05:56/05:58/05:60/05:64/05:66/05:67/05:78/05:85/05:91/05:96/05:97/05:98/05:101/05:108/05:109/05:121/05:129/05:130/05:131/05:134/05:140/05:143/05:147/05:149/05:161/05:191/05:200/05:201/05:202/05:203/05:204/05:205/05:206N/05:207/05:208N/05:209/05:210/05:211/05:212/05:213/05:214/05:218/05…	05:03	Included	1
67	BPHSB-05:03/05:06/05:08/05:10/05:13/05:15/05:16/05:23/05:24/05:28/05:38/05:39/05:40/05:41N/05:42/05:43/05:50/05:56/05:60/05:66/05:67/05:78/05:85/05:91/05:96/05:98/05:108/05:109/05:121/05:130/05:134/05:140/05:147/05:149/05:161/05:191	05:06	Included	1
68	BPHTA-05:03/05:08/05:10/05:15/05:16/05:38/05:39/05:40/05:41N/05:42/05:43/05:56/05:78/05:96/05:108/05:134/05:149/05:161/05:191	05:10	Included	1
69	BPVYX-05:03/05:08/05:10/05:15/05:16/05:39/05:40/05:41N/05:42/05:43/05:56/05:78/05:96/05:108/05:134/05:149/05:161/05:191	05:10	Included	1
70	XX2-06:04/06:08/06:13/06:17/06:21/06:119/06:231	06:08	Included	1
71	ASVNF-06:05/06:09/06:66/06:88/06:94/189/207	06:09	Included	2
72	BPMGR-06:05/06:09/06:88/189/207/281/282/287/299	06:09	Included	3
73	BPXKX-06:05/06:09/06:66/06:88/06:94/189/207/281/282/287/299	06:09	Included	1
74	CCFGN-06:05/06:09/06:66/06:88/06:94/06:189/06:207/06:281/06:282/06:287/06:299/06:339/06:348	06:09	Included	1
75	XX3-06:05/06:09/06:88/06:189/06:207/06:281/06:282/06:287/06:299/06:339/06:348/06:358	06:09	Included	1
76	XX4-06:05/06:09/06:66/06:88/06:94/06:189/06:207/06:281/06:282/06:287/06:299/06:339/06:348	06:09	Included	1
77	BPWZP-06:02/06:16/06:19/06:46/06:47/06:77N/06:78/06:84/06:107/06:109/06:111/06:113/06:114/06:115/06:116/06:117/06:125/06:127/06:188/06:200/06:216N/06:219/06:224/06:225/06:226/06:228/06:237/06:240/06:242/06:256/06:264/06:271/06:273/06:286/06:289/06:290/06:293/06:295/06:296/06:297/06:300	06:16	Included	1
78	XX1-06:02/06:16/06:19/06:22/06:46/06:47/06:71/06:72/06:73/06:74/06:75N/06:77N/06:78/06:80/06:84/06:95/06:97/06:107/06:109/06:111/06:113/06:114/06:115/06:116/06:117/06:124/06:125/06:126/06:127/06:136/06:137/06:138/06:146/06:150/06:152/06:159/06:161/06:163/06:166/06:173/06:175/06:178/06:179N/06:182/06:183/06:188/06:192/06:197/06:200/06:211/06:213/06:215/06:216N/06:219/06:224/06:225/06:226/06:227/06…	06:16	Included	1
79	BPZWG-03:01/03:24/164/264/307/317	03:264	Included	1
80	BPGWC-03:02/03:07/03:32/03:37/03:45/03:62/03:63/03:64/03:67/03:68/03:70/03:74/03:81/03:85/03:106/03:107/03:113/03:125/03:146/03:161/03:174/03:175/03:178/03:179/03:184/03:185/03:189/03:190/03:199/03:203/03:204/03:205/03:211/03:213N/03:220/03:221/03:223/03:224/03:228/03:229/03:233/03:237N/03:240/03:245/03:247/03:251/03:265/03:269N/03:273/03:274/03:278/03:279/03:287/03:289/03:295/03:296/03:298/03:29…	03:289	Included	1
81	BPJTA-06:02/06:46/06:47/06:84/06:107/06:109/06:111/06:113/06:114/06:115/06:116/06:117/06:125/06:127/06:188/06:200/06:216N/06:219/06:224/06:225/06:226/06:228/06:237/06:240/06:242/06:256/06:264/06:271/06:273/06:286/06:289/06:290/06:293/06:295/06:296/06:297/06:300	06:127	Included	1
82	CCDHN-06:02/06:16/06:19/06:24/06:46/06:47/06:71/06:72/06:73/06:74/06:75N/06:76/06:77N/06:78/06:80/06:84/06:95/06:96/06:97/06:106/06:107/06:109/06:111/06:113/06:114/06:115/06:116/06:117/06:124/06:125/06:126/06:127/06:136/06:137/06:138/06:146/06:147/06:150/06:152/06:159/06:161/06:163/06:166/06:173/06:175/06:178/06:179N/06:182/06:183/06:188/06:192/06:197/06:198/06:200/06:211/06:213/06:215/06:216N/06…	06:127	Included	1
83	BPNRG-02:01/02:03/02:04/02:05/02:07/02:08/02:09/02:13/02:14/02:15/02:16/02:17/02:18N/02:19/02:20N/02:21/02:22/02:23/02:24/02:25/02:27/02:28/02:29/02:30/02:31/02:32/02:33/02:34/02:35/02:36/02:37/02:38/02:39/02:40/02:41/02:42/02:43/02:44/02:45/02:46/02:47/02:49/02:52/02:53Q/02:55/02:56/02:57/02:58N/02:59/02:60/02:61/02:63/02:64/02:66/02:67N/02:68/02:69/02:70/02:71/02:72/02:73/02:74/02:76/02:77/02:7…	02:02	Excluded	1
84	CCBGG-02:01/02:04/02:05/02:07/02:08/02:09/02:13/02:14/02:15/02:16/02:19/02:20N/02:21/02:22/02:23/02:24/02:25/02:27/02:28/02:29/02:30/02:31/02:33/02:34/02:35/02:36/02:37/02:38/02:39/02:40/02:41/02:42/02:43/02:44/02:45/02:46/02:47/02:49/02:52/02:53Q/02:55/02:56/02:58N/02:59/02:60/02:61/02:63/02:64/02:66/02:67N/02:68/02:69/02:70/02:71/02:72/02:73/02:74/02:76/02:78/02:79/02:82/02:83/02:85/02:86/02:87…	02:02	Excluded	1
85	DCJTU-02:02/02:11/02:12/02:26/02:50/02:62/02:65/02:80/02:84/02:89/02:95/02:97/02:110/02:116/02:117/02:120/02:122/02:124/02:126/02:127/02:131/02:137/02:138/02:142/02:143/02:145/02:146/02:147/02:150/02:153/02:156/02:161/02:162N/02:165/02:167N	02:03	Excluded	1
86	BJEZB-03:01/03:04/03:14/03:19/03:21/03:22/03:24/03:27/03:28/03:29/03:35/03:42/03:44/03:47/03:48/03:49/03:50/03:51/03:52/03:53/03:54/03:55/03:56/03:57/03:58/03:59/03:60/03:69/03:71/03:73/03:75/03:77/03:80/03:82/03:83/03:84N/03:92/03:93/03:94/03:101/03:102/03:103/03:109/03:114/03:115/03:116/03:118N/03:119/03:120/03:122/03:127/03:129/03:131/03:134/03:138/03:140/03:142/03:143/03:144/03:147/03:150/03:…	03:02	Excluded	1
87	AURFX-03:01/03:22/03:27/03:28/03:29/03:35/03:42/03:44/03:47/03:49/03:50/03:51/03:73/03:83/03:84N/03:92/03:93/03:94/03:114/03:115/03:116/03:119/03:165/03:169/03:182/03:191/03:196/03:197Q/03:198/03:206/03:241/03:242/03:243/03:246/03:252/03:253/03:254	03:19	Excluded	1
88	AXZUW-03:01/03:22/03:27/03:28/03:29/03:35/03:42/03:44/03:47/03:49/03:50/03:51/03:73/03:83/03:84N/03:92/03:93/03:94/03:114/03:115/03:116/03:165/03:169/03:182/03:191/03:196/03:197Q/03:198/03:206/03:241/03:242/03:243/03:246/03:252/03:253/03:254/03:266	03:19	Excluded	1
89	BHVJJ-03:01/03:10/03:16/03:19/03:21/03:22/03:24/03:27/03:28/03:29/03:35/03:36/03:42/03:44/03:46/03:47/03:48/03:49/03:50/03:51/03:52/03:53/03:54/03:55/03:56/03:57/03:58/03:59/03:60/03:69/03:71/03:73/03:75/03:76/03:77/03:78/03:82/03:83/03:84N/03:92/03:93/03:94/03:101/03:102/03:103/03:108/03:109/03:114/03:115/03:116/03:118N/03:119/03:120/03:121/03:122/03:127/03:128/03:129/03:130/03:131/03:133/03:134…	03:19	Excluded	1
90	BPGVX-03:01/03:22/03:27/03:28/03:29/03:35/03:42/03:44/03:47/03:49/03:50/03:51/03:55/03:73/03:83/03:84N/03:92/03:93/03:94/03:114/03:115/03:116/03:119/03:165/03:169/03:182/03:191/03:196/03:197Q/03:198/03:206/03:241/03:242/03:243/03:246/03:252/03:253/03:254/03:266/03:276N/03:281/03:284/03:285/03:288/03:290/03:291/03:292/03:293/03:294/03:297/03:302/03:303N/03:305/03:306/03:309/03:311/03:312/03:317/03…	03:19	Excluded	1
91	CZAAJ-03:01/03:16/03:22/03:27/03:28/03:29/03:35/03:42/03:44/03:47/03:49/03:50/03:51/03:55/03:73/03:83/03:84N/03:92/03:93/03:94/03:114/03:115/03:116/03:119/03:165/03:169/03:182/03:191/03:196/03:197Q/03:198/03:206/03:241/03:242/03:243/03:246/03:252/03:253/03:254/03:266/03:271/03:276N/03:281/03:284/03:285/03:288/03:290/03:291/03:292/03:293/03:294/03:297/03:302/03:303N/03:305/03:306/03:309/03:311/03:…	03:19	Excluded	1
92	BSCGH-03:01/03:16/03:22/03:27/03:28/03:29/03:35/03:42/03:44/03:47/03:49/03:50/03:51/03:55/03:73/03:83/03:84N/03:92/03:93/03:94/03:114/03:115/03:116/03:119/03:165/03:169/03:182/03:191/03:196/03:197Q/03:198/03:206/03:241/03:242/03:243/03:246/03:252/03:253/03:254/03:266/03:276N/03:281/03:284/03:285/03:288/03:290/03:291/03:292/03:293/03:294/03:297/03:302/03:305/03:306/03:309/03:311/03:312/03:317/03:3…	03:102	Excluded	1
93	CUVNB 04:02/04:11/04:13/04:23/04:32/04:39/04:41N/04:43/04:44/04:45/04:46N/04:47/04:50/04:51/04:52/04:54/04:55/04:56/04:57/04:58/04:59N/04:60/04:64/04:65/04:67/04:68N/04:72/04:76/04:77	04:NEW	Excluded	1
94	06:09	06:NEW	Excluded	1
95	AYYSP-06:04/06:36/06:38/06:39/06:52/06:58/06:85/06:86/06:93/06:135/06:155/06:158N/06:160/06:164/06:171/06:172/06:180/06:186/06:193N/06:202/06:204/06:212/06:217/06:231/06:241	Negative	Excluded	1
96	AYYSR-06:04/06:17/06:34/06:36/06:38/06:39/06:52/06:58/06:85/06:86/06:93/06:135/06:155/06:158N/06:160/06:164/06:171/06:172/06:180/06:186/06:193N/06:202/06:204/06:212/06:217/06:231/06:241	Negative	Excluded	1
