# Supplementary material for: Population-agnostic real-time molecular mismatch estimation using rSSO-defined HLA allele strings: minimal impact of allelic discordance with NGS
Source: Front Immunol. 2026 Mar 11;17:1781594. doi: 10.3389/fimmu.2026.1781594 (PMC13013013; doi:10.3389/fimmu.2026.1781594)
Supplement: Supplementary file 9 [file Table9.xlsx]

## Sheet: HLA Data
Supplementary Table 9. Samples of HLA-DQA1 alleles showing discordance between rSSO and NGS typing.
Pattern ID	rSSO HLA-DQA1 allele string (alleles in bold match the NGS type)	NGS type	NGS type included in rSSO string?	Pattern frequency
1	BSRR-01:01/01:02/01:08/01:09/01:11	01:02	Included	6
2	CCJWB-01:02/01:03/01:10/01:14/01:15N/01:17/01:30/01:33	01:03	Included	5
3	DFWJG-01:02/01:03/01:10/01:14/01:15N/01:17/01:30/01:33/01:45/01:47	01:03	Included	1
4	XX1-01:02/01:03/01:10/01:14/01:15N/01:17/01:30/01:33	01:03	Included	1
5	AJUBJ-01:01/01:04/01:05/01:07Q/01:12	01:04	Included	1
6	AJUBJ-01:01/01:04/01:05/01:07Q/01:12	01:04	Included	2
7	BMJXS-01:01/01:04/01:05/01:12/01:18	01:04	Included	1
8	BMJXS-01:01/01:04/01:05/01:12/01:18	01:04	Included	51
9	BPKUD-01:01/01:04/01:05/01:18	01:04	Included	2
10	BPKUD-01:01/01:04/01:05/01:18	01:04	Included	2
11	CCBDR-01:01/01:04/01:05/01:12/01:18/01:22/01:27/01:29/01:35/01:37	01:04	Included	12
12	CCBDR-01:01/01:04/01:05/01:12/01:18/01:22/01:27/01:29/01:35/01:37	01:04	Included	18
13	CCBDU-01:01/01:04/01:05/01:18/01:22/01:27/01:29/01:37	01:04	Included	1
14	CCBFD-01:01/01:04/01:05/01:12/01:18/01:22/01:26/01:27/01:29/01:34/01:35/01:37	01:04	Included	4
15	CCBFD-01:01/01:04/01:05/01:12/01:18/01:22/01:26/01:27/01:29/01:34/01:35/01:37	01:04	Included	10
16	CCBFX-01:01/01:04/01:05/01:12/01:18/01:22/01:27/01:29/01:37	01:04	Included	15
17	CCBGN-01:01/01:04/01:05/01:12/01:18/01:22/01:27/01:29/01:34/01:35/01:37	01:04	Included	4
18	DETPH-01:01/01:04/01:05/01:12/01:18/01:22/01:27/01:29/01:37/01:49	01:04	Included	4
19	DETZJ-01:01/01:04/01:05/01:12/01:18/01:22/01:26/01:27/01:29/01:34/01:35/01:37/01:49	01:04	Included	4
20	DETZP-01:01/01:04/01:05/01:18/01:22/01:27/01:29/01:37/01:49	01:04	Included	2
21	DEUZM-01:01/01:04/01:05/01:12/01:18/01:22/01:27/01:29/01:35/01:37/01:49	01:04	Included	1
22	DEUZM-01:01/01:04/01:05/01:12/01:18/01:22/01:27/01:29/01:35/01:37/01:49	01:04	Included	1
23	MV-01:01/01:04/01:05	01:04	Included	20
24	SXYS-01:01/01:04/01:05/01:12	01:04	Included	18
25	SXYS-01:01/01:04/01:05/01:12	01:04	Included	63
26	XX1-01:01/01:04/01:05/01:12/01:18/01:22/01:26/01:27/01:29/01:34/01:35/01:37	01:04	Included	1
27	XX1-01:01/01:04/01:05/01:12/01:18/01:22/01:26/01:27/01:29/01:34/01:35/01:37	01:04	Included	2
28	XX1-01:01/01:04/01:05/01:12/01:18/01:22/01:27/01:29/01:35/01:37	01:04	Included	1
29	XX1-01:01/01:04/01:05/01:18/01:22/01:26/01:27/01:29/01:37	01:04	Included	1
30	XX1-01:01/01:04/01:05/01:18/01:22/01:27/01:29/01:37	01:04	Included	1
31	AJUBJ-01:01/01:04/01:05/01:07Q/01:12	01:05	Included	1
32	BMJXS-01:01/01:04/01:05/01:12/01:18	01:05	Included	4
33	BMJXS-01:01/01:04/01:05/01:12/01:18	01:05	Included	14
34	BPKUD-01:01/01:04/01:05/01:18	01:05	Included	1
35	CCBDR-01:01/01:04/01:05/01:12/01:18/01:22/01:27/01:29/01:35/01:37	01:05	Included	2
36	CCBDR-01:01/01:04/01:05/01:12/01:18/01:22/01:27/01:29/01:35/01:37	01:05	Included	3
37	CCBDU-01:01/01:04/01:05/01:18/01:22/01:27/01:29/01:37	01:05	Included	7
38	CCBFD-01:01/01:04/01:05/01:12/01:18/01:22/01:26/01:27/01:29/01:34/01:35/01:37	01:05	Included	1
39	CCBFD-01:01/01:04/01:05/01:12/01:18/01:22/01:26/01:27/01:29/01:34/01:35/01:37	01:05	Included	8
40	CCBFX-01:01/01:04/01:05/01:12/01:18/01:22/01:27/01:29/01:37	01:05	Included	7
41	CCBGN-01:01/01:04/01:05/01:12/01:18/01:22/01:27/01:29/01:34/01:35/01:37	01:05	Included	1
42	CUVSC-01:01/01:02/01:04/01:05/01:12/01:18/01:22/01:26/01:27/01:29/01:34/01:35/01:37	01:05	Included	1
43	DETPH-01:01/01:04/01:05/01:12/01:18/01:22/01:27/01:29/01:37/01:49	01:05	Included	2
44	DETZJ-01:01/01:04/01:05/01:12/01:18/01:22/01:26/01:27/01:29/01:34/01:35/01:37/01:49	01:05	Included	4
45	DETZP-01:01/01:04/01:05/01:18/01:22/01:27/01:29/01:37/01:49	01:05	Included	1
46	DETZP-01:01/01:04/01:05/01:18/01:22/01:27/01:29/01:37/01:49	01:05	Included	1
47	DEUXT-01:01/01:04/01:05/01:12/01:18/01:22/01:27/01:29/01:34/01:35/01:37/01:49	01:05	Included	5
48	DEUZM-01:01/01:04/01:05/01:12/01:18/01:22/01:27/01:29/01:35/01:37/01:49	01:05	Included	1
49	DEUZM-01:01/01:04/01:05/01:12/01:18/01:22/01:27/01:29/01:35/01:37/01:49	01:05	Included	1
50	MV-01:01/01:04/01:05	01:05	Included	1
51	MV-01:01/01:04/01:05	01:05	Included	9
52	SXYS-01:01/01:04/01:05/01:12	01:05	Included	7
53	SXYS-01:01/01:04/01:05/01:12	01:05	Included	37
54	XX1-01:01/01:04/01:05/01:12/01:18/01:22/01:26/01:27/01:29/01:34/01:35/01:37	01:05	Included	1
55	XX1-01:01/01:04/01:05/01:12/01:18/01:22/01:27/01:29/01:35/01:37	01:05	Included	1
56	XX1-01:01/01:04/01:05/01:18/01:22/01:27/01:29/01:37	01:05	Included	1
57	AURFP-01:03/01:10/01:14/01:15N	01:10	Included	1
58	CCBEW-01:03/01:10/01:14/01:15N/01:17/01:30	01:10	Included	1
59	CCBGS-01:03/01:10/01:14/01:30	01:10	Included	1
60	CCJWB-01:02/01:03/01:10/01:14/01:15N/01:17/01:30/01:33	01:10	Included	4
61	DB-01:03/01:10	01:10	Included	1
62	HXJ-01:03/01:10/01:14	01:10	Included	2
63	HXJ-01:03/01:10/01:14	01:10	Included	4
64	XX1-01:03/01:10/01:14	01:10	Included	1
65	CUJJP-03:01/03:02/03:03/03:04/03:05/03:06/03:08/03:09/03:11/03:12/03:13/03:14	03:02	Included	8
66	CUVXZ-03:01/03:02/03:03/03:04/03:06/03:08/03:09/03:11/03:12/03:13/03:14	03:02	Included	4
67	DEUAB-03:01/03:02/03:03/03:04/03:05/03:06/03:08/03:09/03:11/03:12/03:13/03:14/03:15/03:16	03:02	Included	1
68	DEUAB-03:01/03:02/03:03/03:04/03:05/03:06/03:08/03:09/03:11/03:12/03:13/03:14/03:15/03:16	03:02	Included	4
69	DEUAD-03:01/03:02/03:03/03:04/03:06/03:08/03:09/03:11/03:12/03:13/03:14/03:15	03:02	Included	2
70	EER-03:01/03:02/03:03/03:04/03:05/03:06/03:08/03:09	03:02	Included	8
71	EER-03:01/03:02/03:03/03:04/03:05/03:06/03:08/03:09	03:02	Included	13
72	GM-03:01/03:02/03:03/03:04/03:05	03:02	Included	5
73	GM-03:01/03:02/03:03/03:04/03:05	03:02	Included	40
74	MN-03:01/03:02/03:03	03:02	Included	1
75	MN-03:01/03:02/03:03	03:02	Included	8
76	RV-03:01/03:02/03:03/03:04	03:02	Included	2
77	RV-03:01/03:02/03:03/03:04	03:02	Included	97
78	AER-03:02/03:03/03:04/03:05	03:03	Included	8
79	AVUHU-03:02/03:03/03:04/03:08/03:09	03:03	Included	1
80	AVUHU-03:02/03:03/03:04/03:08/03:09	03:03	Included	32
81	BC-03:02/03:03	03:03	Included	4
82	BC-03:02/03:03	03:03	Included	10
83	CUJJP-03:01/03:02/03:03/03:04/03:05/03:06/03:08/03:09/03:11/03:12/03:13/03:14	03:03	Included	6
84	CUJJP-03:01/03:02/03:03/03:04/03:05/03:06/03:08/03:09/03:11/03:12/03:13/03:14	03:03	Included	29
85	CUUNV-03:02/03:03/03:04/03:08/03:09/03:11/03:14	03:03	Included	25
86	CUVXZ-03:01/03:02/03:03/03:04/03:06/03:08/03:09/03:11/03:12/03:13/03:14	03:03	Included	1
87	CUWXF-03:02/03:03/03:04/03:05/03:07/03:08/03:09/03:11/03:13/03:14	03:03	Included	10
88	CWG-03:01/03:02/03:03/03:04/03:06/03:08/03:09	03:03	Included	5
89	DETZX-03:02/03:03/03:04/03:05/03:07/03:08/03:09/03:11/03:13/03:14/03:16	03:03	Included	8
90	DEUAB-03:01/03:02/03:03/03:04/03:05/03:06/03:08/03:09/03:11/03:12/03:13/03:14/03:15/03:16	03:03	Included	1
91	DEUAB-03:01/03:02/03:03/03:04/03:05/03:06/03:08/03:09/03:11/03:12/03:13/03:14/03:15/03:16	03:03	Included	26
92	DEUAD-03:01/03:02/03:03/03:04/03:06/03:08/03:09/03:11/03:12/03:13/03:14/03:15	03:03	Included	7
93	EER-03:01/03:02/03:03/03:04/03:05/03:06/03:08/03:09	03:03	Included	3
94	EER-03:01/03:02/03:03/03:04/03:05/03:06/03:08/03:09	03:03	Included	44
95	GM-03:01/03:02/03:03/03:04/03:05	03:03	Included	82
96	MN-03:01/03:02/03:03	03:03	Included	2
97	MN-03:01/03:02/03:03	03:03	Included	31
98	NT-03:02/03:03/03:04	03:03	Included	40
99	NT-03:02/03:03/03:04	03:03	Included	73
100	RV-03:01/03:02/03:03/03:04	03:03	Included	13
101	RV-03:01/03:02/03:03/03:04	03:03	Included	155
102	VGNG-03:02/03:03/03:04/03:05/03:07/03:08/03:09	03:03	Included	2
103	AB-04:01/04:02	04:02	Included	1
104	MP-04:01/04:02/04:05	04:02	Included	1
105	XX1-04:01/04:04/04:05/04:07/04:08	04:04	Included	1
106	CG-05:03/05:07	05:07	Included	1
107	RVPN-05:05/05:08/05:09/05:11	05:08	Included	3
108	BPGVU-05:05/05:09/05:11/05:13/05:14	05:09	Included	2
109	BPGVU-05:05/05:09/05:11/05:13/05:14	05:09	Included	6
110	CMM-05:05/05:09/05:11	05:09	Included	10
111	CUUUJ-05:05/05:09/05:11/05:12/05:13/05:14/05:16/05:17N/05:20/05:24	05:09	Included	2
112	CUVRZ-05:05/05:09/05:11/05:12/05:13/05:14/05:17N/05:20/05:24	05:09	Included	1
113	DETZR-05:05/05:09/05:11/05:13/05:14/05:17N/05:20/05:24/05:25	05:09	Included	1
114	BPGVU-05:05/05:09/05:11/05:13/05:14	05:11	Included	1
115	CCBDV-05:05/05:09/05:11/05:13/05:14/05:17N	05:13	Included	1
116	CCBDV-05:05/05:09/05:11/05:13/05:14/05:17N	05:13	Included	1
117	EER-03:01/03:02/03:03/03:04/03:05/03:06/03:08/03:09	01:04	Excluded	3
118	SXYS-01:01/01:04/01:05/01:12	03:02	Excluded	1
119	06:01:00	04:01	Excluded	1
120	CG-05:03/05:07	05:01	Excluded	2
121	CCBDV-05:05/05:09/05:11/05:13/05:14/05:17N	05:02	Excluded	1
122	CMM-05:05/05:09/05:11	05:02	Excluded	1
123	CCBDV-05:05/05:09/05:11/05:13/05:14/05:17N	05:08	Excluded	1
124	CMM-05:05/05:09/05:11	05:08	Excluded	2
125	AYFKH-01:02/01:08/01:11/01:16N	01:NEW	Excluded	1
126	CCBFX-01:01/01:04/01:05/01:12/01:18/01:22/01:27/01:29/01:37	01:NEW	Excluded	1
127	XX1-01:01/01:04/01:05/01:07Q/01:18	01:NEW	Excluded	1
128	05:01:00	05:NEW	Excluded	1
129	BPGVU-05:05/05:09/05:11/05:13/05:14	05:NEW	Excluded	1
130	CCBDV-05:05/05:09/05:11/05:13/05:14/05:17N	05:NEW	Excluded	3
131	CCRBP-05:05/05:09/05:11/05:12/05:13/05:14/05:17N	05:NEW	Excluded	1
