# Supplementary material for: Population-agnostic real-time molecular mismatch estimation using rSSO-defined HLA allele strings: minimal impact of allelic discordance with NGS
Source: Front Immunol. 2026 Mar 11;17:1781594. doi: 10.3389/fimmu.2026.1781594 (PMC13013013; doi:10.3389/fimmu.2026.1781594)
Supplement: Supplementary file 10 [file Table10.xlsx]

## Sheet: HLA Data
Supplementary Table 10. Samples of HLA-DPB1 alleles showing discordance between rSSO and NGS typing.
Pattern ID	rSSO HLA-DPB1 allele string (alleles in bold match the NGS type)	NGS type	NGS type included in rSSO string?	Pattern frequency
1	AVBZE-05:01/135:01/473:01/587:01	135:01	Included	1
2	RGPW-05:01/135:01	135:01	Included	1
3	414:01	02:01	Excluded	1
4	416:01	02:01	Excluded	1
5	03:01	02:02	Excluded	1
6	13:01	04:01	Excluded	1
7	23:01	04:01	Excluded	1
8	126:01	04:01	Excluded	1
9	350:01	04:01	Excluded	2
10	03:01	04:02	Excluded	1
11	105:01	04:02	Excluded	9
12	105:01	04:02	Excluded	64
13	463:01	04:02	Excluded	1
14	463:01	04:02	Excluded	2
15	223:01	05:01	Excluded	1
16	14:01	11:01	Excluded	1
17	131:01	17:01	Excluded	2
18	03:01	20:01	Excluded	1
19	04:01	23:01	Excluded	1
20	584:01	39:01	Excluded	2
21	02:01	48:01	Excluded	1
22	33:01	71:01	Excluded	1
23	05:01	100:01	Excluded	1
24	02:01	104:01	Excluded	1
25	03:01	104:01	Excluded	7
26	03:01	104:01	Excluded	128
27	105:01	104:01	Excluded	1
28	05:01	107:01	Excluded	1
29	13:01	107:01	Excluded	9
30	03:01	124:01	Excluded	2
31	04:01	126:01	Excluded	1
32	17:01	131:01	Excluded	1
33	05:01	135:01	Excluded	2
34	05:01	135:01	Excluded	31
35	13:01	135:01	Excluded	1
36	23:01	138:01	Excluded	1
37	02:01	145:01	Excluded	1
38	761:01	177:01	Excluded	1
39	02:01	414:01	Excluded	1
40	04:02	463:01	Excluded	1
41	106:01	535:01	Excluded	1
42	39:01	584:01	Excluded	1
43	105:01	665:01	Excluded	1
44	105:01	665:01	Excluded	4
45	04:01	702:01	Excluded	1
46	04:01	702:01	Excluded	1
47	04:01	849:01	Excluded	1
48	04:01	04:NULL	Excluded	3
49	01:01	159:01N	Excluded	1
50	02:01	700:01N	Excluded	1
