# Supplementary material for: Population-agnostic real-time molecular mismatch estimation using rSSO-defined HLA allele strings: minimal impact of allelic discordance with NGS
Source: Front Immunol. 2026 Mar 11;17:1781594. doi: 10.3389/fimmu.2026.1781594 (PMC13013013; doi:10.3389/fimmu.2026.1781594)
Supplement: Supplementary file 11 [file Table11.xlsx]

## Sheet: HLA Data
Supplementary Table 11. Samples of HLA-DPA1 alleles showing discordance between rSSO and NGS typing.
Pattern ID	rSSO HLA-DPA1 allele string (alleles in bold match the NGS type)	NGS type	NGS type included in rSSO string?	Pattern frequency
1	BV-02:01/02:02/02:06/02:07	02:02	Included	1
2	AHV-02:02/02:06/02:07	02:06	Included	13
3	ASNS-02:02/02:06/02:07/02:10	02:06	Included	4
4	BJFTZ-02:02/02:06/02:07/02:10/02:12	02:06	Included	4
5	BRXNY-02:02/02:06/02:07/02:10/02:12/02:14/02:15	02:06	Included	3
6	CUUVH-02:02/02:06/02:07/02:10/02:12/02:14/02:15/02:25	02:06	Included	2
7	DEXVF-02:02/02:06/02:07/02:10/02:12/02:14/02:15/02:25/02:30/02:33/02:35	02:06	Included	2
8	DFCHF-02:02/02:06/02:07/02:10/02:12/02:14/02:15/02:17/02:20/02:25/02:27/02:30/02:33/02:35	02:06	Included	1
9	AHV-02:02/02:06/02:07	02:07	Included	2
10	AHV-02:02/02:06/02:07	02:07	Included	18
11	ASNS-02:02/02:06/02:07/02:10	02:07	Included	15
12	BJFTZ-02:02/02:06/02:07/02:10/02:12	02:07	Included	2
13	BJFTZ-02:02/02:06/02:07/02:10/02:12	02:07	Included	12
14	BRXNY-02:02/02:06/02:07/02:10/02:12/02:14/02:15	02:07	Included	4
15	CCBNZ-02:02/02:06/02:07/02:10/02:12/02:14/02:15/02:17/02:20	02:07	Included	1
16	CUUVH-02:02/02:06/02:07/02:10/02:12/02:14/02:15/02:25	02:07	Included	4
17	CVBPH-02:02/02:06/02:07/02:10/02:12/02:14/02:15/02:17/02:20/02:25/02:27	02:07	Included	1
18	DEXVF-02:02/02:06/02:07/02:10/02:12/02:14/02:15/02:25/02:30/02:33/02:35	02:07	Included	2
19	DFCHF-02:02/02:06/02:07/02:10/02:12/02:14/02:15/02:17/02:20/02:25/02:27/02:30/02:33/02:35	02:07	Included	7
20	XX2-02:02/02:06/02:07/02:10/02:12/02:14/02:15/02:25	02:07	Included	1
21	BJFTZ-02:02/02:06/02:07/02:10/02:12	02:12	Included	5
22	DFCHF-02:02/02:06/02:07/02:10/02:12/02:14/02:15/02:17/02:20/02:25/02:27/02:30/02:33/02:35	02:12	Included	2
23	CUVJV-02:01/02:08/02:09/02:11/02:13N/02:16/02:18/02:19/02:23/02:24/02:26/02:29	02:26	Included	1
24	AB-04:01/04:02	04:02	Included	10
25	CEJZW-03:01/03:05Q	03:05Q	Included	2
26	ASNS-02:02/02:06/02:07/02:10	02:12	Excluded	1
27	04:01:00	04:02	Excluded	1
28	02:02:00	02:NEW	Excluded	2
29	BCG-02:01/02:08/02:09	02:NEW	Excluded	1
30	03:01	Negative	Excluded	1
31	AB-04:01/04:02	Negative	Excluded	1
