# Supplementary material for: Population-agnostic real-time molecular mismatch estimation using rSSO-defined HLA allele strings: minimal impact of allelic discordance with NGS
Source: Front Immunol. 2026 Mar 11;17:1781594. doi: 10.3389/fimmu.2026.1781594 (PMC13013013; doi:10.3389/fimmu.2026.1781594)
Supplement: Supplementary file 12 [file Table12.xlsx]

## Sheet: Sheet1
Supplementary Table 12. Eplet mismatch between the first allele of the rSSO string and the NGS type in HLA class I and II.
Locus	First allele of rSSO string	NGS type	Is NGS type included in rSSO string?	Number of rSSO string and NGS having this combination	Eplet count	Eplet Name
A	01:01	01:NEW	No	1	-	-
A	02:01	01:01	No	1	30	44RM, 44RME, [62GE], 62GK, 65RK, 66K, 66KA, 66KH, 76VDT, 77D, 95V, 97R, 105S, [107W], 114H, 116Y, [127K], [144TKH], [145KHA], 150AAH, 150AH, 151AHV, 152V, 156L, 163T, 184A, 193AV, 194V, 207S, [253Q]
A	02:01	02:05	No	4	3	9F, 95V, 156L
A	02:01	02:06	No	1	1	9F
A	02:01	02:07	No	3	1	99Y
A	02:01	02:642	No	1	0	-
A	11:01	02:07	No	1	22	9Y, 62QE, 65RNA, 66N, 66NV, 71QS, [90D], 95I, 97I, 99Y, 114R, 116D, 138MI, [144KR], [151AHA], 152A, 152HA, 156QA, [163R], [163RW], 193PI, 275EL
A	11:01	11:02	No	1	0	-
A	24:02	24:25	No	2	0	-
A	31:01	31:02	No	1	4	65RNA, 66N, 66NH, 66NV
A	31:01	31:NEW	No	1	-	-
A	33:07	33:03	No	1	2	170RH, 186R
A	68:01	26:01	No	1	16	71QS, 76VDT, 77D, 97M, 105S, 114R, [127K], [144K], [144TKH], [145KHA], 149AH, 150AAH, 151AHV, 152V, 163T, 245V
A	24:02L	24:02	No	3	0	-
A	01:01	01:03	Yes	3	1	97I
A	02:01	02:02	Yes	1	2	95V, 156L
A	02:01	02:03	Yes	7	6	[145KHA], 149AH, 150AAH, 151AHV, 152V, 156L
A	02:01	02:06	Yes	23	1	9F
A	02:01	02:07	Yes	4	1	99Y
A	02:01	02:11	Yes	1	1	62GK
A	02:01	02:17	Yes	2	3	95V, 97R, 99Y
A	02:01	02:20	Yes	1	5	62GK, 65RK, 66K, 66KA, 66KH
A	02:01	02:22	Yes	1	1	156L
A	02:01	02:690	Yes	1	0	-
A	02:01	02:722	Yes	1	0	-
A	02:06	02:355	Yes	2	6	[145KHA], 149AH, 150AAH, 151AHV, 152V, 156L
A	11:01	11:02	Yes	1	0	-
A	11:01	11:04	Yes	1	2	[163R], [163RW]
A	11:01	11:29	Yes	1	0	-
A	23:01	23:05	Yes	1	0	-
A	23:01	23:17	Yes	17	0	-
A	23:01	23:18	Yes	1	0	-
A	23:01	23:19N	Yes	1	-	-
A	24:02	24:03	Yes	7	1	[166DG]
A	24:02	24:07	Yes	9	2	66KH, 71HS
A	24:02	24:33	Yes	1	2	[166DG], 193PI
A	24:02	24:11N	Yes	1	-	-
A	24:02	24:280	Yes	1	0	-
A	24:03	24:22	Yes	1	1	156QA
A	26:01	26:15	Yes	1	0	-
A	26:01	26:17	Yes	2	0	-
A	29:01	29:02	Yes	60	1	102H
A	29:02	29:11	Yes	1	0	-
A	31:01	31:02	Yes	2	4	65RNA, 66N, 66NH, 66NV
A	31:01	31:09	Yes	1	2	65RA, 65RNA
A	31:01	31:15	Yes	1	2	66NH, 71HS
A	32:01	32:106	Yes	1	0	-
A	34:01	34:05	Yes	1	0	-
A	68:01	68:02	Yes	2	4	97M, 105S, 114R, 116D
A	68:01	68:03	Yes	7	1	71QS
A	68:01	68:17	Yes	3	1	116D
A	74:01	74:02	Yes	1	0	-
B	07:02	40:02	No	1	16	9Y, 24S, 45EE, 62RN, 63NI, [65QIA], 66IY, [69AA], [70IAQ], 113HD, 152E, 152RE, 156R, 156RA, 177DK, [180E]
B	35:01	35:241	No	1	0	-
B	35:03	35:01	No	1	1	116F
B	40:02	40:274	No	1	1	193PI
B	07:02	07:06	Yes	11	1	113HD
B	07:05	07:06	Yes	40	0	-
B	14:01	14:02	Yes	4	0	-
B	15:01	15:04	Yes	1	2	95L, 97R
B	15:01	15:30	Yes	2	2	113HD, 116S
B	15:01	15:35	Yes	3	1	97R
B	15:01	15:39	Yes	1	1	156WA
B	15:01	15:159	Yes	1	0	-
B	15:03	15:220	Yes	8	0	-
B	15:05	15:39	Yes	1	2	151ARV, 152V
B	15:08	15:15	Yes	1	1	66IF
B	15:20	15:25	Yes	1	7	103L, 113H, 113HD, 151ARV, 152V, 193PV, 194V
B	18:01	18:03	Yes	1	1	74Y
B	18:01	18:145	Yes	2	0	-
B	27:05	27:10	Yes	1	2	151ARV, 152V
B	35:01	35:02	Yes	1	2	113HD, 116S
B	35:01	35:03	Yes	14	1	116S
B	35:01	35:04	Yes	1	2	113HD, 116S
B	35:01	35:05	Yes	2	3	94I, 95I, 97R
B	35:01	35:08	Yes	2	1	156L
B	35:01	35:17	Yes	1	2	97R, 103L
B	35:01	35:19	Yes	1	1	44RT
B	35:01	35:24	Yes	1	0	-
B	35:01	35:28	Yes	1	3	62RN, 63NI, 66IF
B	35:01	35:365	Yes	1	0	-
B	35:03	35:05	Yes	1	4	94I, 95I, 97R, 116F
B	35:03	35:06	Yes	1	1	113HD
B	35:03	35:14	Yes	1	4	116F, 151ARV, 152V, 156L
B	35:04	35:08	Yes	1	3	113HN, 116Y, 156L
B	35:05	35:17	Yes	2	2	95L, 103L
B	38:01	38:09	Yes	1	0	-
B	38:02	38:35	Yes	1	0	-
B	39:01	39:05	Yes	1	0	-
B	39:01	39:09	Yes	1	1	99Y
B	39:01	39:15	Yes	1	1	113HN
B	39:02	39:13	Yes	1	0	-
B	40:02	40:27	Yes	2	1	116Y
B	40:06	40:11	Yes	3	2	95W, 97T
B	40:15	40:16	Yes	2	0	-
B	44:02	44:03	Yes	1	1	156DA
B	44:02	44:27	Yes	1	1	199V
B	47:02	47:03	Yes	2	0	-
B	51:01	51:02	Yes	2	1	170RH
B	51:01	51:06	Yes	1	2	95W, 97T
B	51:01	51:08	Yes	1	3	152E, 152RE, 156L
B	51:01	51:14	Yes	1	1	113HN
B	51:01	51:193	Yes	3	0	-
B	55:01	55:02	Yes	1	19	44RT, 66IF, [69TNT], 71TN, 74Y, 76EN, 77N, [80I], 81ALR, [82LR], 116Y, 152E, 152RE, 163L, 163LE, [163LW], 170RH, 193PV, 194V
B	56:02	56:04	Yes	1	1	103L
B	58:01	58:02	Yes	2	3	94I, 95I, 97R
C	04:01	04:82	No	5	0	-
C	04:01	04:NEW	No	1	-	-
C	05:01	05:09	No	1	1	[177KT]
C	07:02	07:66	No	2	0	-
C	07:02	07:74	No	1	1	1C
C	07:02	07:359	No	1	0	-
C	01:02	01:127	Yes	2	0	-
C	01:02	01:151	Yes	3	0	-
C	02:02	02:10	Yes	63	1	211T
C	02:02	02:26	Yes	1	6	1C, 16S, 184H, 193PV, 194V, 211T
C	02:02	02:100	Yes	1	5	1C, 184H, 193PV, 194V, 211T
C	03:02	03:03	Yes	1	2	95L, 116S
C	03:02	03:04	Yes	71	2	95L, 116S
C	03:02	03:05	Yes	1	3	94I, 97R, 116S
C	03:04	03:38	Yes	1	2	69RT, [73TVS]
C	03:04	03:358	Yes	1	0	-
C	04:01	04:04	Yes	2	2	156R, 156RA
C	04:01	04:82	Yes	9	0	-
C	04:01	04:289	Yes	1	0	-
C	04:01	04:331	Yes	1	0	-
C	04:01	04:09N	Yes	1	-	-
C	04:04	04:06	Yes	1	2	9S, 14W
C	04:04	04:13	Yes	2	2	152E, 152RE
C	05:01	05:18	Yes	1	1	138K
C	05:01	05:37	Yes	1	0	-
C	06:04	06:06	Yes	1	1	156L
C	07:01	07:02	Yes	213	2	66N, 99Y
C	07:01	07:18	Yes	1	0	-
C	07:01	07:27	Yes	2	1	66N
C	07:01	07:95	Yes	2	2	152A, 152RA
C	07:01	07:359	Yes	1	2	66N, 99Y
C	07:02	07:17	Yes	2	1	147L
C	07:02	07:29	Yes	1	1	116S
C	07:02	07:38	Yes	1	0	-
C	07:02	07:66	Yes	1	0	-
C	07:02	07:74	Yes	2	1	1C
C	08:01	08:22	Yes	2	0	-
C	08:02	08:03	Yes	1	5	138K, 152E, 152RE, 156R, 156RA
C	08:02	08:05	Yes	1	2	69RT, [73TVS]
C	12:02	12:03	Yes	6	1	97R
C	12:03	12:04	Yes	6	6	73AS, [76VRN], 76VS, 77S, 77SRN, [80N]
C	14:02	14:03	Yes	2	0	-
C	15:02	15:13	Yes	1	0	-
C	16:01	16:02	Yes	18	6	[73TVS], [76VRN], 76VS, 77S, 77SRN, [80N]
C	16:01	16:112	Yes	1	0	-
C	18:01	18:02	Yes	16	0	-
DRB1	04:01	04:05	No	1	4	57D, 57DA, 70QK, 71K
DRB1	04:03	04:06	No	3	2	37Y, 37YV
DRB1	04:05	04:83	No	2	12	4R, 96Y, [98E], 104A, 104AK, 108P, 112H, 120N, 140TV, 149Q, 181T, 189R
DRB1	06:01	13:01	No	1	0	-
DRB1	06:03	15:02	No	1	0	-
DRB1	11:04	11:01	No	1	2	85VV, 86V
DRB1	11:11	11:03	No	1	1	86G
DRB1	13:01	04:11	No	1	22	11STS, 13SE, 31FH, 32H, 33N, 37N, 47F, 57D, 57DA, 67I, 70D, 70DA, 71E, 74A, [96H], [96HK], 98K, 98KS, [120S], [149H], 180V, 180VTP
DRB1	15:01	15:03	No	3	0	-
DRB1	15:01	15:NEW	No	1	-	-
DRB1	03:01	03:110	Yes	1	16	4R, 57D, 57DA, [96H], [96HK], 98K, 98KS, 108P, 112H, [120S], 140TV, [149H], 180V, 180VTP, 181T, 189R
DRB1	03:01	03:124	Yes	1	1	[149H]
DRB1	04:01	04:05	Yes	2	4	57D, 57DA, 70QK, 71K
DRB1	04:01	04:07	Yes	4	3	70QK, 71K, 74A
DRB1	04:01	04:08	Yes	1	2	70QK, 71K
DRB1	04:03	04:04	Yes	8	1	74E
DRB1	04:03	04:07	Yes	14	2	85VV, 86V
DRB1	04:03	04:11	Yes	1	2	57D, 57DA
DRB1	04:04	04:07	Yes	7	3	74A, 85VV, 86V
DRB1	04:04	04:08	Yes	1	2	85VV, 86V
DRB1	04:05	04:07	Yes	11	2	57S, 74A
DRB1	04:05	04:08	Yes	5	1	57S
DRB1	04:05	04:83	Yes	1	12	4R, 96Y, [98E], 104A, 104AK, 108P, 112H, 120N, 140TV, 149Q, 181T, 189R
DRB1	04:07	04:92	Yes	5	1	4R
DRB1	04:10	04:11	Yes	5	1	74A
DRB1	07:01	07:03	Yes	1	0	-
DRB1	11:01	11:10	Yes	1	19	4R, [31FY], 32Y, 32YN, 37Y, 37YV, [96H], [96HK], 98K, 98KS, 108P, 112H, [120S], 140TV, [149H], 180V, 180VTP, 181T, 189R
DRB1	11:01	11:12	Yes	1	2	37Y, 37YV
DRB1	11:01	11:15	Yes	1	3	37Y, 37YV, 38V
DRB1	11:01	11:24	Yes	1	2	37Y, 37YV
DRB1	11:02	11:03	Yes	3	1	67I
DRB1	11:04	11:129	Yes	2	2	85V, 85VV
DRB1	11:06	11:129	Yes	3	0	-
DRB1	13:02	13:05	Yes	2	2	67I, 71E
DRB1	14:01	14:54	Yes	168	1	112Y
DRB1	14:02	14:06	Yes	7	1	86G
DRB1	15:01	15:02	Yes	1	2	85VV, 86V
DRB1	15:01	15:03	Yes	3	0	-
DRB1	15:02	15:78	Yes	1	14	4R, 96Q, 98K, 98KS, 108P, 112H, [120S], 140A, 142M, 149Q, 180V, 180VTP, 181T, 189R
DRB1	16:01	16:02	Yes	22	1	67F
DRB3	01:01	02:51	No	3	21	4R, 26Y, 28D, 37F, 37FL, 38L, 57V, [74R], [96H], 98Q, 104A, 104AK, 108P, 112H, [120S], 140A, 140AV, 149Q, 180V, 181T, 189R
DRB3	01:01	03:01	No	1	9	26Y, 28D, 37FL, 38L, [74R], 86G, 140A, 140AV, 149Q
DRB3	01:02	03:01	No	2	5	26Y, 28D, 38L, [74R], 86G
DRB3	02:01	02:02	No	1	2	85VV, 86V
DRB3	02:01	02:51	No	3	17	4R, 85VV, 86V, [96H], 98Q, 104A, 104AK, 108P, 112H, [120S], 140A, 140AV, 149Q, 180V, 180VTP, 181T, 189S
DRB3	02:02	02:51	No	1	15	4R, [96H], 98Q, 104A, 104AK, 108P, 112H, [120S], 140A, 140AV, 149Q, 180V, 180VTP, 181T, 189S
DRB3	02:02	02:NEW	No	1	-	-
DRB3	03:09	03:01	No	1	0	-
DRB3	01:03N	02:02	No	1	-	-
DRB3	01:03N	02:51	No	1	-	-
DRB3	01:01	01:05	Yes	1	16	4R, 28D, 37FL, [96H], 98Q, 104A, 104AK, 108P, 112H, [120S], 140A, 140AV, 149Q, 180V, 181T, 189R
DRB3	01:01	01:62	Yes	10	0	-
DRB3	02:01	02:02	Yes	473	2	85VV, 86V
DRB3	02:01	02:24	Yes	19	0	-
DRB3	02:02	02:51	Yes	2	15	4R, [96H], 98Q, 104A, 104AK, 108P, 112H, [120S], 140A, 140AV, 149Q, 180V, 180VTP, 181T, 189S
DRB3	02:02	02:96	Yes	2	2	4R, 189S
DRB4	01:01	01:03N	No	13	-	-
DRB4	01:01	01:NEW	No	1	-	-
DRB4	01:03	01:01	No	3	0	-
DRB4	01:03	01:03N	No	49	-	-
DRB4	02:02	01:03N	No	7	-	-
DRB4	03:01	01:03N	No	1	-	-
DRB4	01:01	01:02	Yes	1	1	133RS
DRB4	01:01	01:03	Yes	2572	1	133RS
DRB4	01:01	01:05	Yes	2	15	4Q, 48Q, 96Q, 96QN, 98K, 98KN, 108P, 112H, 120N, 133RS, 140A, 140AV, 149Q, 181M, 189S
DRB5	01:01	01:NEW	No	1	-	-
DRB5	01:01	01:NONE	No	2	-	-
DRB5	03:01	01:NEW	No	1	-	-
DRB5	01:01	01:02	Yes	9	2	30D, 38L
DRB5	01:01	01:03	Yes	3	5	30D, 38L, 70DR, 70DRA, 71R
DRB5	01:01	01:08N	Yes	2	-	-
DRB5	01:02	01:08N	Yes	12	-	-
DRB5	02:02	02:21	Yes	3	1	4R
DRB5	02:02	02:22	Yes	1	1	4R
DQA1	01:01	03:02	No	1	5	25YT, 52SK, [129QS], 160A, 160AD
DQA1	01:01	01:NEW	No	1	-	-
DQA1	01:01	01:NEW	No	1	-	-
DQA1	01:02	01:NEW	No	1	-	-
DQA1	03:01	01:04	No	3	8	2D, [40ERV], [55R], 61FT, 66IL, [76V], [129H], 175E
DQA1	05:01	05:NEW	No	1	-	-
DQA1	05:03	05:01	No	2	1	160S
DQA1	05:05	05:02	No	2	0	-
DQA1	05:05	05:08	No	3	0	-
DQA1	05:05	05:NEW	No	1	-	-
DQA1	05:05	05:NEW	No	1	-	-
DQA1	05:05	05:NEW	No	3	-	-
DQA1	06:01	04:01	No	1	1	25FT
DQA1	01:01	01:02	Yes	6	0	-
DQA1	01:01	01:04	Yes	242	1	2D
DQA1	01:01	01:05	Yes	122	1	2D
DQA1	01:02	01:03	Yes	7	2	25YT, [129QS]
DQA1	01:02	01:10	Yes	4	2	25YT, [129QS]
DQA1	01:03	01:10	Yes	11	0	-
DQA1	03:01	03:02	Yes	193	2	160A, 160AD
DQA1	03:01	03:03	Yes	405	2	160A, 160AD
DQA1	03:02	03:03	Yes	213	0	-
DQA1	04:01	04:02	Yes	2	0	-
DQA1	04:01	04:04	Yes	1	0	-
DQA1	05:03	05:07	Yes	1	0	-
DQA1	05:05	05:08	Yes	3	0	-
DQA1	05:05	05:09	Yes	22	0	-
DQA1	05:05	05:11	Yes	1	0	-
DQA1	05:05	05:13	Yes	2	0	-
DQB1	02:01	02:02	No	2	1	[135D]
DQB1	02:02	02:03	No	1	3	3S, 56PA, 135G
DQB1	03:01	03:02	No	1	5	[45EV], 55PPD, 56PD, 167H, 185T
DQB1	03:01	03:19	No	5	1	185T
DQB1	03:01	03:102	No	1	8	3S, [46VY], [84QL], [130R], [135D], 167H, [182N], 185T
DQB1	04:02	04:NEW	No	1	-	-
DQB1	06:04	Negative	No	1	-	-
DQB1	06:04	Negative	No	1	-	-
DQB1	06:09	06:NEW	No	1	-	-
DQB1	02:01	02:02	Yes	23	1	[135D]
DQB1	03:01	03:02	Yes	11	5	[45EV], 55PPD, 56PD, 167H, 185T
DQB1	03:01	03:04	Yes	5	2	55PPD, 56PD
DQB1	03:01	03:09	Yes	1	0	-
DQB1	03:01	03:19	Yes	6	1	185T
DQB1	03:01	03:264	Yes	1	1	167H
DQB1	03:02	03:03	Yes	70	2	55PPA, 56PA
DQB1	03:02	03:04	Yes	4	6	13GM, 26L, [45G], [45GV], [167R], [185I]
DQB1	03:02	03:05	Yes	2	1	26L
DQB1	03:02	03:289	Yes	1	0	-
DQB1	03:03	03:105	Yes	1	0	-
DQB1	05:02	05:03	Yes	2	1	56PS
DQB1	05:03	05:06	Yes	1	8	3S, [116I], [125SQ], [130R], [135D], [167R], [182S], 185T
DQB1	05:03	05:10	Yes	2	1	[182S]
DQB1	06:02	06:16	Yes	2	0	-
DQB1	06:02	06:127	Yes	2	0	-
DQB1	06:04	06:08	Yes	1	4	[66ER], 70RT, 87Y, 130Q
DQB1	06:05	06:09	Yes	9	0	-
DPA1	02:01	02:NEW	No	1	-	-
DPA1	02:02	02:12	No	1	0	-
DPA1	02:02	02:NEW	No	2	-	-
DPA1	03:01	Negative	No	1	-	-
DPA1	04:01	04:02	No	1	1	190A
DPA1	04:01	Negative	No	1	-	-
DPA1	02:01	02:02	Yes	1	1	11A
DPA1	02:01	02:26	Yes	1	0	-
DPA1	02:02	02:06	Yes	29	1	190T
DPA1	02:02	02:07	Yes	69	0	-
DPA1	02:02	02:12	Yes	7	0	-
DPA1	03:01	03:05Q	Yes	2	-	-
DPA1	04:01	04:02	Yes	10	1	190A
DPB1	01:01	159:01N	No	1	-	-
DPB1	02:01	104:01	No	1	11	8L, 11G, 56EE, 57E, 65I, 65IE, 69E, 76M, 84GGPM, [85GPM], 96R
DPB1	02:01	145:01	No	1	0	-
DPB1	02:01	414:01	No	1	1	96R
DPB1	02:01	48:01	No	1	2	35F, 35FV
DPB1	02:01	700:01N	No	1	-	-
DPB1	03:01	02:02	No	1	14	8V, 9Y, 9YL, 11L, 35F, 35FV, [56E], 57D, 65L, 65LK, 69K, 76V, [84DEAV], 96K
DPB1	03:01	04:02	No	1	11	8V, 9Y, 9YL, 11L, 57D, 65L, 65LK, 76V, [84DEAV], 96K, 178L
DPB1	03:01	104:01	No	135	0	-
DPB1	03:01	124:01	No	2	1	96K
DPB1	03:01	20:01	No	1	1	76V
DPB1	04:01	04:NULL	No	3	-	-
DPB1	04:01	126:01	No	1	1	178L
DPB1	04:01	23:01	No	1	3	33EA, 35FA, 36A
DPB1	04:01	702:01	No	2	1	96R
DPB1	04:01	849:01	No	1	0	-
DPB1	04:02	463:01	No	1	2	96R, 178M
DPB1	05:01	100:01	No	1	2	[84DEAV], 96K
DPB1	05:01	107:01	No	1	8	8L, 11G, 35LV, 36V, 55EAE, 65IK, 69K, 76M
DPB1	05:01	135:01	No	33	0	-
DPB1	13:01	04:01	No	1	11	8V, 9Y, 9YL, 11L, 33EYA, 35YA, 65IE, 69E, 76I, [84DEAV], 96K
DPB1	13:01	107:01	No	9	0	-
DPB1	13:01	135:01	No	1	12	8V, 9Y, 9YL, 11L, 33EA, 33EYA, 35YA, 36A, 55A, 65IE, 69E, 76I
DPB1	14:01	11:01	No	1	10	9H, 33E, 35F, 35FV, 36V, [56E], 57D, 65LK, 69K, 76V
DPB1	17:01	131:01	No	1	1	96R
DPB1	23:01	04:01	No	1	2	35FV, 36V
DPB1	23:01	138:01	No	1	1	178L
DPB1	33:01	71:01	No	1	3	33EA, 35FA, 36A
DPB1	39:01	584:01	No	1	1	96R
DPB1	105:01	04:02	No	73	1	178L
DPB1	105:01	104:01	No	1	10	8L, 11G, 56EE, 57E, 65I, 65IK, 76M, 84GGPM, [85GPM], 96R
DPB1	105:01	665:01	No	5	0	-
DPB1	106:01	535:01	No	1	0	-
DPB1	126:01	04:01	No	1	1	178M
DPB1	131:01	17:01	No	2	1	96K
DPB1	223:01	05:01	No	1	0	-
DPB1	350:01	04:01	No	2	1	96K
DPB1	414:01	02:01	No	1	1	96K
DPB1	416:01	02:01	No	1	1	178M
DPB1	463:01	04:02	No	3	2	96K, 178L
DPB1	584:01	39:01	No	2	1	96K
DPB1	761:01	177:01	No	1	1	84GGPM
DPB1	05:01	135:01	Yes	2	10	2D, 25YT, [40GR], [55R], 61FT, 66IL, 75S, 76L, [129H], 160A

## Sheet: Sheet2
Locus	Number of rSSO string and NGS having this combination	Eplet count
A	1	-
A	1	30
A	4	3
A	1	1
A	1	0
A	2	0
A	1	4
A	1	-
A	1	2
A	1	16
B	1	1
B	1	4
B	1	3
B	2	2
B	1	0
B	1	0
B	1	0
B	3	0
B	1	19
B	1	1
B	2	3
C	5	0
C	1	-
C	1	1
C	1	0
C	2	1
C	2	0
DRB1	1	1
DRB1	1	22
DRB1	3	0
DRB1	1	-
DRB1	1	16
DRB1	1	1
DRB1	2	4
DRB1	2	2
DRB1	3	0
DRB1	2	2
DRB1	22	1
DRB3	3	21
DRB3	1	9
DRB3	2	5
DRB3	1	2
DRB3	2	2
DRB4	13	-
DRB4	1	-
DRB4	3	0
DRB4	2572	1
DRB4	2	15
DRB5	1	-
DRB5	2	-
DRB5	1	-
DRB5	3	1
DRB5	1	1
DQA1	1	5
DQA1	1	-
DQB1	2	1
DQB1	1	3
DQB1	1	5
DQB1	5	1
DQB1	1	8
DQB1	1	-
DQB1	1	-
DQB1	23	1
DQB1	11	5
DQB1	5	2
DQB1	9	0
DPA1	1	-
DPA1	1	0
DPA1	2	-
DPA1	7	0
DPA1	2	-
DPA1	10	1
DPB1	1	-
DPB1	1	11
DPB1	1	0
DPB1	1	1
DPB1	1	2
DPB1	1	-
DPB1	1	14
DPB1	1	1
DPB1	1	2
DPB1	1	1
DPB1	1	3
DPB1	1	1
DPB1	73	1
DPB1	1	10
DPB1	5	0
DPB1	1	0
DPB1	1	1
DPB1	2	10
